# Supplementary material for: Proteomic Investigation of Molecular Mechanisms in Response to PEG-Induced Drought Stress in Soybean Roots
Source: Plants (Basel). 2022 Apr 26;11(9):1173. doi: 10.3390/plants11091173 (PMC9100407; doi:10.3390/plants11091173)
Supplement: Supplementary file 1 [file plants-11-01173-s001.zip]

Archive with 2 entries (2 files):
- Figure S1.pdf
- Table S1_proteins identified in soybean roots under drougt stress.xlsx
