# Supplementary material for: Proteomic Investigation of Molecular Mechanisms in Response to PEG-Induced Drought Stress in Soybean Roots
Source: Plants (Basel). 2022 Apr 26;11(9):1173. doi: 10.3390/plants11091173 (PMC9100407; doi:10.3390/plants11091173)
Supplement: Supplementary file 1 [file plants-11-01173-s001.zip › Table S1_proteins identified in soybean roots under drougt stress.xlsx]

## Sheet: Protein_quant
Protein accession	Protein description	Gene name	MW [kDa]	Coverage [%]	Peptides	Unique peptides	PSMs	Control_1	Control_2	Control_3	Treat_1	Treat_2	Treat_3	treat/control Ratio	treat/control P value
Q07185	Ubiquinol oxidase 1, mitochondrial OS=Glycine max OX=3847 GN=AOX1 PE=1 SV=1	AOX1	36.437	2.8	1	1	1	0.964	0.847	0.978	0.941	1.326	0.978	1.163	0.296054
Q43468	Hsp70-Hsp90 organizing protein 1 OS=Glycine max OX=3847 GN=HOP1 PE=1 SV=2	HOP1	64.177	22.7	14	1	23	1.317	1.157	0.887	0.976	0.755	0.969	0.803	0.213024
Q5NUF3	2-hydroxyisoflavanone dehydratase OS=Glycine max OX=3847 GN=HIDH PE=1 SV=1	HIDH	35.138	52.7	9	9	22	0.883	0.958	1.031	0.995	1.126	1.018	1.093	0.202326
Q9ZS21	Lactoylglutathione lyase OS=Glycine max OX=3847 GN=GLXI PE=1 SV=1	GLXI	20.959	38.9	6	1	7	0.71	0.969	0.808	1.186	1.059	1.332	1.438	0.0304385
P19976	Ferritin-1, chloroplastic OS=Glycine max OX=3847 PE=1 SV=4	--	28.05	30	7	4	10	0.742	1.027	1.118	0.988	1.341	0.853	1.102	0.633269
P27066	Ribulose bisphosphate carboxylase large chain OS=Glycine max OX=3847 GN=rbcL PE=1 SV=3	rbcL	52.609	39.6	15	15	30	0.947	0.884	1.002	1.02	1.19	0.982	1.127	0.164946
Q06197	Isocitrate dehydrogenase [NADP] OS=Glycine max OX=3847 GN=IDH1 PE=1 SV=2	IDH1	46.049	47.2	21	1	53	1.163	0.912	1.207	0.675	1.403	0.659	0.834	0.414153
P24095	Seed linoleate 9S-lipoxygenase OS=Glycine max OX=3847 GN=LOX1.4 PE=1 SV=1	LOX1.4	96.816	43.1	33	24	106	0.812	0.858	1.101	1.108	1.04	1.086	1.167	0.162787
I1LJ22	BZIP domain-containing protein OS=Glycine max OX=3847 GN=778149 PE=4 SV=1	778149	29.316	3.7	1	1	1	0.916	1.037	0.997	1.068	0.939	1.107	1.056	0.440674
I1LIV8	Ribosomal_L7Ae domain-containing protein OS=Glycine max OX=3847 GN=100792324 PE=4 SV=1	100792324	29.416	40.5	11	4	28	1.652	1.37	0.879	0.856	0.636	0.738	0.572	0.0606307
I1MQS1	Outer envelope pore protein 37, chloroplastic isoform A(predicted) OS=Glycine max OX=3847 GN=100789625 PE=4 SV=1	100789625	36.103	35.4	8	8	11	0.914	0.946	0.925	1.036	1.132	1.052	1.156	0.00772206
I1KW41	RING-type domain-containing protein OS=Glycine max OX=3847 GN=100795579 PE=4 SV=1	100795579	46.527	4.5	1	1	1	1.08	0.961	0.938	0.845	1.242	0.968	1.026	0.912135
K7KLH9	Zinc finger CCCH domain-containing protein 38 isoform C(predicted) OS=Glycine max OX=3847 GN=100783856 PE=4 SV=1	100783856	92.187	1.9	2	2	2
I1MLB7	V-type proton ATPase subunit C OS=Glycine max OX=3847 GN=100780187 PE=3 SV=1	100780187	43.717	30.5	11	2	21	1.096	0.908	1.016	1.107	1.027	1.052	1.055	0.396155
I1JH69	RRM domain-containing protein OS=Glycine max OX=3847 GN=100779321 PE=4 SV=1	100779321	22.772	23.4	4	1	6	1.273	1.198	0.97	0.99	0.674	0.96	0.763	0.133144
A0A0R4J3N1	AAA domain-containing protein OS=Glycine max OX=3847 GN=100779787 PE=3 SV=1	100779787	47.711	50.2	24	23	51	0.999	0.964	0.994	1.01	1.05	1.037	1.047	0.0443615
I1L5Z7	V-type proton ATPase subunit OS=Glycine max OX=3847 GN=100800553 PE=3 SV=1	100800553	40.625	33.3	9	9	13	1.004	1.017	1.027	0.971	1.073	0.929	0.975	0.5693
I1K666	Trehalase OS=Glycine max OX=3847 GN=GLYMA_05G219800 PE=3 SV=1	GLYMA_05G219800	63.108	19	8	8	10	1.047	1.004	1.058	1.004	0.97	1.062	0.977	0.476949
I1M934	AAA domain-containing protein OS=Glycine max OX=3847 GN=100776957 PE=3 SV=1	100776957	76.969	15.3	8	1	12	1.175	1.055	0.978	0.97	0.9	0.976	0.887	0.118363
I1M5N2	N-terminal acetyltransferase A complex auxiliary subunit NAA15(predicted) OS=Glycine max OX=3847 GN=100818973 PE=4 SV=1	100818973	103.05	24.3	19	4	22	1.299	1.145	0.944	0.916	0.981	0.766	0.786	0.115534
I1M7W9	Putative aquaporin PIP-type 7a(predicted) OS=Glycine max OX=3847 GN=GLYMA_14G061500 PE=3 SV=1	GLYMA_14G061500	23.411	31.5	7	2	28	1.012	0.948	0.948	1.128	0.983	1.011	1.074	0.214467
K7L2K0	Branched-chain-amino-acid aminotransferase OS=Glycine max OX=3847 GN=100778723 PE=3 SV=1	100778723	38.571	4.7	1	1	1	1.324	0.998	0.873	0.934	1.061	0.849	0.89	0.490419
I1MSP4	Plasma membrane ATPase OS=Glycine max OX=3847 GN=100816905 PE=3 SV=2	100816905	104.86	26.7	24	2	58	1.153	1.034	0.93	0.88	0.948	1.066	0.928	0.42812
A0A0R0EW30	AAA domain-containing protein OS=Glycine max OX=3847 GN=100783650 PE=3 SV=1	100783650	47.315	55	20	3	49	1.085	1.064	0.959	1.08	0.9	1.072	0.982	0.789566
I1NBI4	AA_TRNA_LIGASE_II domain-containing protein OS=Glycine max OX=3847 GN=100782067 PE=3 SV=1	100782067	58.565	47.2	19	2	49	1.137	1.005	1.093	1.056	0.851	0.939	0.88	0.144596
K7K9K1	DExH-box ATP-dependent RNA helicase DExH1 isoform A(predicted) OS=Glycine max OX=3847 GN=GLYMA_02G195500 PE=4 SV=1	GLYMA_02G195500	94.913	9	6	3	7	1.023	0.941	1.008	1.071	1.057	0.952	1.036	0.483001
I1KDM8	Malate dehydrogenase OS=Glycine max OX=3847 GN=GLYMA_06G231500 PE=3 SV=1	GLYMA_06G231500	35.986	27.8	8	1	19	0.901	1.066	1.07	1	1.05	0.967	0.993	0.950922
C6T586	Kunitz-type trypsin inhibitor KTI1(predicted) OS=Glycine max OX=3847 GN=547933 PE=2 SV=1	547933	22.687	41.5	8	8	27	0.9	0.732	1.036	1.141	1.036	1.168	1.254	0.093914
I1JHG4	Ribosome biogenesis protein NOP53 isoform A(predicted) OS=Glycine max OX=3847 GN=GLYMA_02G230100 PE=4 SV=1	GLYMA_02G230100	40.789	3.9	1	1	1
K7LVI2	Cytochrome P450 93A3(predicted) OS=Glycine max OX=3847 GN=GLYMA_12G173900 PE=3 SV=1	GLYMA_12G173900	19.924	4.5	1	1	1	0.762	0.979	1.142	1.084	1.122	0.967	1.101	0.442252
I1KGE0	RNA-binding protein with multiple splicing 2(predicted) OS=Glycine max OX=3847 GN=GLYMA_07G011100 PE=4 SV=1	GLYMA_07G011100	28.452	5.7	1	1	1	0.945	0.954	0.811	0.788	1.414	1.111	1.223	0.378987
I1KJU2	Aminotran_1_2 domain-containing protein OS=Glycine max OX=3847 GN=100797692 PE=4 SV=2	100797692	50.092	4.3	2	2	2
C6TEM2	AB hydrolase-1 domain-containing protein OS=Glycine max OX=3847 GN=100789925 PE=2 SV=1	100789925	44.725	13.4	4	4	4	0.931	0.954	1.028	1.042	1.157	0.978	1.091	0.211499
I1KFB5	RING-type domain-containing protein OS=Glycine max OX=3847 GN=100789570 PE=4 SV=1	100789570	13.082	12.1	1	1	2	0.819	1.06	0.882	1.045	1.08	1.168	1.193	0.0958875
I1LD47	Golgi to ER traffic protein 4-like(predicted) OS=Glycine max OX=3847 GN=100780059 PE=4 SV=1	100780059	33.106	21.8	7	4	9	1.018	0.858	0.934	0.996	1.152	1.064	1.143	0.106993
I1JN85	Fe2OG dioxygenase domain-containing protein OS=Glycine max OX=3847 GN=100791791 PE=3 SV=1	100791791	36.879	10.2	3	3	4	0.813	1.138	0.986	1.032	1.199	0.927	1.075	0.567572
K7MPW8	FACT complex subunit SPT16 isoform A(predicted) OS=Glycine max OX=3847 GN=100819092 PE=4 SV=1	100819092	119.51	4.4	5	1	5	1.206	1.048	1.035	0.993	0.903	0.869	0.841	0.0519561
I1MQ52	Abhydrolase_3 domain-containing protein OS=Glycine max OX=3847 GN=100779813 PE=4 SV=1	100779813	35.228	37.4	9	8	15	0.962	0.918	1.104	1.132	0.956	1.002	1.036	0.66046
K7M5D1	DUF1499 family protein(predicted) OS=Glycine max OX=3847 GN=102664495 PE=4 SV=1	102664495	18.74	14.7	2	2	2	0.927	0.967	0.985	1.026	1.072	1.077	1.103	0.0144507
A0A0R0L1M0	Gibberellin 2-oxidase(predicted) OS=Glycine max OX=3847 GN=100785042 PE=4 SV=1	100785042	34.988	9.9	2	2	2	0.806	0.785	1.184	1.022	1.111	1.15	1.183	0.248808
I1JMA7	Glycosyltransferase OS=Glycine max OX=3847 GN=100801303 PE=3 SV=1	100801303	52.165	3.4	2	2	2
Q00M88	N-hydroxycinnamoyl/benzoyltransferase 2 OS=Glycine max OX=3847 GN=100795679 PE=4 SV=1	100795679	51.666	12	5	4	5	0.876	0.851	1.064	1.154	0.984	1.137	1.173	0.134065
I1LMI8	Tropinone reductase-like(predicted) OS=Glycine max OX=3847 GN=100775806 PE=4 SV=1	100775806	29.362	16.9	3	2	5	1.149	0.945	0.91	1.071	0.926	1.059	1.017	0.824757
I1LDX7	Subtilisin-like protease SBT1.3(predicted) OS=Glycine max OX=3847 GN=100804847 PE=3 SV=2	100804847	84.605	9.8	7	2	7
I1LFD7	CPSF_A domain-containing protein OS=Glycine max OX=3847 GN=100775785 PE=4 SV=1	100775785	134.96	12.9	14	1	14	1.983	1.262	0.804	0.708	0.657	0.623	0.491	0.0701599
A0A0R0LF01	RING-type domain-containing protein OS=Glycine max OX=3847 GN=GLYMA_01G228500 PE=4 SV=1	GLYMA_01G228500	61.512	3.7	1	1	1	1.025	0.765	1.189	0.987	1.014	1.078	1.034	0.731339
I1L4E2	EXPERA domain-containing protein OS=Glycine max OX=3847 GN=100783250 PE=4 SV=1	100783250	24.628	4.6	1	1	1	1.167	0.981	1.008	1.05	0.914	0.938	0.92	0.294638
I1KM16	Caffeoyl-CoA O-methyltransferase(predicted) OS=Glycine max OX=3847 GN=100779260 PE=4 SV=1	100779260	28.071	35.2	8	2	17	0.887	0.868	0.78	1.164	1.07	1.284	1.388	0.00777486
A0A0R0IYU2	Utp12 domain-containing protein OS=Glycine max OX=3847 GN=100792757 PE=4 SV=1	100792757	62.52	5.4	3	2	3	1.207	1.008	0.926	0.978	1.056	0.867	0.924	0.473854
I1M376	Proton pump-interactor 1 isoform A(predicted) OS=Glycine max OX=3847 GN=100819875 PE=4 SV=1	100819875	68.862	33.8	20	5	33	1.324	1.172	0.954	0.946	0.732	0.901	0.748	0.0805966
K7MPZ2	Protein TIC 40, chloroplastic(predicted) OS=Glycine max OX=3847 GN=100790904 PE=4 SV=1	100790904	47.36	30.8	10	5	12	0.971	0.998	1.101	1.025	0.944	0.999	0.967	0.507212
C6TJY4	Putative prolyl 4-hydroxylase 4(predicted) OS=Glycine max OX=3847 GN=100783075 PE=2 SV=1	100783075	32.98	32.2	8	4	12	1.108	1.037	1.089	1	0.946	0.962	0.899	0.0146075
I1J9Q2	PPIase cyclophilin-type domain-containing protein OS=Glycine max OX=3847 GN=GLYMA_01G204300 PE=4 SV=1	GLYMA_01G204300	37.089	27.3	6	3	8	0.926	1.008	1.031	1.079	0.952	1.064	1.044	0.455299
I1K668	Luminal-binding protein 4 isoform A(predicted) OS=Glycine max OX=3847 GN=GLYMA_05G219600 PE=3 SV=2	GLYMA_05G219600	77.639	49.1	31	1	94	1.079	1.181	1.08	1.079	0.629	1.07	0.832	0.304341
I1K961	Ribonuclease H2 subunit B isoform A(predicted) OS=Glycine max OX=3847 GN=100305835 PE=4 SV=1	100305835	31.512	2.9	1	1	1	1.342	1.108	1.029	0.901	0.743	0.938	0.742	0.0500091
A0A0R0JY56	(S)-ureidoglycine aminohydrolase isoform B(predicted) OS=Glycine max OX=3847 GN=100800098 PE=4 SV=1	100800098	28.666	27.5	4	4	8	0.91	1.022	0.905	1.047	1.142	1.01	1.128	0.0891647
I1L3K3	ATP-dependent Clp protease ATP-binding subunit CLPT1, chloroplastic isoform A(predicted) OS=Glycine max OX=3847 GN=100802336 PE=4 SV=1	100802336	27.379	29.8	6	6	9	0.976	1	0.845	0.987	1.164	1.076	1.144	0.129945
C6TK30	60S ribosomal protein L36 OS=Glycine max OX=3847 GN=100796037 PE=2 SV=1	100796037	12.367	25.5	4	2	9	0.938	1.074	1.114	1.088	1.089	0.922	0.991	0.911768
C6SXT8	Pre-mRNA cleavage factor Im 25 kDa subunit OS=Glycine max OX=3847 GN=100306068 PE=2 SV=1	100306068	22.967	18	3	3	5	1.044	0.935	0.841	0.862	0.931	1.115	1.031	0.785191
I1MUE7	Serine/threonine protein phosphatase 2A regulatory subunit OS=Glycine max OX=3847 GN=100786778 PE=3 SV=1	100786778	57.963	3.7	2	1	2	0.88	0.913	0.867	0.836	1.789	0.716	1.256	0.639596
K7MGG1	Knot1 domain-containing protein OS=Glycine max OX=3847 GN=GLYMA_16G100400 PE=3 SV=1	GLYMA_16G100400	8.8163	20.3	2	2	3	0.948	0.843	0.903	1.021	1.416	0.993	1.273	0.126101
A0A0R0K0C4	Nudix hydrolase domain-containing protein OS=Glycine max OX=3847 GN=100818255 PE=4 SV=1	100818255	33.57	6.9	3	3	3	0.969	1.039	0.998	0.998	0.996	1.056	1.015	0.628623
A0A0R0JS25	BHLH domain-containing protein OS=Glycine max OX=3847 GN=100797286 PE=4 SV=1	100797286	41.6	4	1	1	1
A0A368UH27	Glucose-1-phosphate adenylyltransferase OS=Glycine max OX=3847 GN=GLYMA_14G009300 PE=3 SV=1	GLYMA_14G009300	55.187	16.7	6	6	6	0.93	0.995	1.05	1.02	0.997	1.088	1.044	0.378537
I1KYQ2	Glycosyltransferase OS=Glycine max OX=3847 GN=100796626 PE=3 SV=2	100796626	51.117	12.3	5	2	7	1.026	0.989	0.941	0.895	1.205	0.981	1.042	0.727421
K7K4Y1	Ubiquitin carboxyl-terminal hydrolase OS=Glycine max OX=3847 GN=GLYMA_01G206200 PE=3 SV=1	GLYMA_01G206200	29.022	4.6	1	1	2	0.816	0.942	1.016	1.097	1.083	1.105	1.184	0.0551257
I1KAB7	Protein disulfide-isomerase OS=Glycine max OX=3847 GN=100788687 PE=3 SV=1	100788687	56.114	56.1	21	7	55	0.895	1.027	0.93	1.042	1.236	0.964	1.137	0.213028
I1KR32	RRM domain-containing protein OS=Glycine max OX=3847 GN=100778928 PE=4 SV=1	100778928	31.039	10.1	3	3	4	1.237	1.196	0.841	0.958	0.762	0.923	0.807	0.224178
A0A0R0EHS9	PMR5N domain-containing protein OS=Glycine max OX=3847 GN=100820191 PE=4 SV=1	100820191	49.911	2.6	1	1	1	0.975	0.876	1.087	1.154	0.955	1.017	1.064	0.494161
I1LLU9	Peroxidase OS=Glycine max OX=3847 GN=100813250 PE=3 SV=1	100813250	36.14	5.5	2	2	2	1.006	0.982	0.97	0.958	0.998	1.143	1.048	0.466082
K7LZV0	Protein kinase domain-containing protein OS=Glycine max OX=3847 GN=GLYMA_13G149200 PE=4 SV=1	GLYMA_13G149200	47.312	7.3	2	1	3	1.213	1.042	1.659	0.75	0.593	0.818	0.552	0.0251081
I1L2H4	Ribosomal_S7 domain-containing protein OS=Glycine max OX=3847 GN=100815850 PE=3 SV=1	100815850	22.681	48.5	9	9	24	0.96	0.961	0.942	0.986	1.128	1.031	1.098	0.082506
I1LLR5	Gamma-interferon-inducible lysosomal thiol reductase(predicted) OS=Glycine max OX=3847 GN=100805754 PE=4 SV=1	100805754	27.764	19.1	3	3	4	0.662	0.865	0.89	1.176	1.05	1.381	1.492	0.0309376
I1JCB1	Iso_dh domain-containing protein OS=Glycine max OX=3847 GN=100800050 PE=4 SV=1	100800050	39.521	20.3	6	1	14	0.828	0.842	1.09	1.042	1.12	1.135	1.195	0.116831
K7L5F9	Glycine-rich RNA-binding protein RZ1A isoform A(predicted) OS=Glycine max OX=3847 GN=100526902 PE=4 SV=1	100526902	19.16	13.6	2	2	4	0.764	0.914	0.929	1.22	1.038	1.18	1.319	0.0251092
K7LFQ1	Polypyrimidine tract-binding protein-like 1(predicted) OS=Glycine max OX=3847 GN=100788927 PE=4 SV=1	100788927	53.281	14.9	5	5	6	1.143	0.886	1.011	1.008	0.982	1.112	1.02	0.784934
A0A0R0JEB1	Multiple organellar RNA editing factor 3, mitochondrial(predicted) OS=Glycine max OX=3847 GN=100817927 PE=4 SV=1	100817927	27.933	12.9	2	2	2	1.074	1.026	0.969	0.994	0.97	1.02	0.972	0.454224
A0A0R0EVM7	Glutamine synthetase OS=Glycine max OX=3847 GN=GLYMA_18G041100 PE=3 SV=1	GLYMA_18G041100	39.14	50.8	13	5	46	0.996	1.028	1.089	1.077	0.895	0.929	0.932	0.30563
B2BF98	40S ribosomal protein S6 OS=Glycine max OX=3847 GN=547746 PE=3 SV=1	547746	28.031	27.9	7	3	10	1.497	1.666	0.885	0.838	0.499	0.674	0.497	0.0497066
I1JPN3	PfkB domain-containing protein OS=Glycine max OX=3847 GN=100789494 PE=4 SV=1	100789494	37.945	23.9	6	3	8	1.125	1.123	0.936	0.944	0.983	0.938	0.9	0.178919
I1NIB7	ADP-ribosylation factor-like protein 5 isoform A(predicted) OS=Glycine max OX=3847 GN=100527908 PE=3 SV=1	100527908	20.566	36.1	4	1	7
I1MSH7	PCI domain-containing protein(predicted) OS=Glycine max OX=3847 GN=100795595 PE=4 SV=1	100795595	35.59	8.1	2	2	2
A0A368UHU7	Kelch-like protein 20 isoform B(predicted) OS=Glycine max OX=3847 GN=100786730 PE=4 SV=1	100786730	30.729	2.6	1	1	1	0.986	0.999	0.983	0.973	1.06	1.049	1.038	0.248712
I1LX09	Translation initiation factor eIF-2B subunit delta isoform A(predicted) OS=Glycine max OX=3847 GN=100818977 PE=3 SV=2	100818977	71.111	6.2	4	1	4	1.036	1.161	1.079	0.979	0.832	0.976	0.851	0.0610735
I1NBG0	Nitrogen regulatory protein P-II-like isoform A(predicted) OS=Glycine max OX=3847 GN=100775624 PE=4 SV=1	100775624	15.674	23.4	3	3	4	0.904	1.01	1.061	1.012	1.052	1.072	1.054	0.338447
C6ZHS3	Eukaryotic translation initiation factor 5A OS=Glycine max OX=3847 GN=100306157 PE=2 SV=1	100306157	17.397	42.1	8	2	22	0.639	0.711	1.121	1.265	1.094	1.199	1.44	0.0907842
C6SZN6	Usp domain-containing protein OS=Glycine max OX=3847 GN=100306505 PE=2 SV=1	100306505	17.946	57.9	8	5	9	0.811	0.986	1.027	1.081	1.011	1.071	1.12	0.194268
A0A0R0K666	Peptidase A1 domain-containing protein OS=Glycine max OX=3847 GN=100788630 PE=3 SV=1	100788630	46.984	32.7	9	2	18	0.958	0.94	0.986	1.062	1.055	1.037	1.094	0.00454566
I1LFD9	Hydrolase_4 domain-containing protein OS=Glycine max OX=3847 GN=100776335 PE=4 SV=1	100776335	31.049	10.3	2	2	3	0.914	0.946	1.146	1.158	0.851	1.058	1.02	0.890215
I1LI24	VWFA domain-containing protein OS=Glycine max OX=3847 GN=GLYMA_11G078100 PE=4 SV=1	GLYMA_11G078100	42.891	23.2	9	2	19	1.143	0.884	0.966	1.084	0.891	1.096	1.026	0.802101
I1KY83	Calcium-dependent protein kinase OS=Glycine max OX=3847 GN=547888 PE=4 SV=1	547888	61.824	23.2	10	2	15	0.903	0.945	1.102	0.994	1.01	1.105	1.054	0.467449
I1JD46	CCR4-NOT transcription complex subunit 3 isoform A(predicted) OS=Glycine max OX=3847 GN=100780204 PE=4 SV=2	100780204	97.797	9.3	8	2	8	0.501	0.975	0.939	1.15	1.271	1.218	1.507	0.106651
K7LL95	XS domain-containing protein OS=Glycine max OX=3847 GN=100779864 PE=4 SV=1	100779864	51.161	13	6	6	7	1.013	0.998	0.969	1.021	0.949	1.002	0.997	0.912171
A0A0R4J4G9	SHSP domain-containing protein OS=Glycine max OX=3847 GN=GLYMA_12G013100 PE=3 SV=1	GLYMA_12G013100	23.755	7.6	1	1	1
I1KDK4	TPR_REGION domain-containing protein OS=Glycine max OX=3847 GN=100818974 PE=4 SV=1	100818974	62.869	7.9	5	5	5	1.302	1.182	0.986	0.889	0.86	0.835	0.745	0.0258723
I1LIN0	Gamma aminobutyrate transaminase 3, chloroplastic isoform A(predicted) OS=Glycine max OX=3847 GN=100815181 PE=3 SV=1	100815181	56.308	24.2	10	1	21	0.913	0.869	0.989	1.125	0.96	1.209	1.189	0.0946935
I1KQ47	DENN domain and WD repeat-containing protein SCD1 isoform A(predicted) OS=Glycine max OX=3847 GN=100818305 PE=4 SV=2	100818305	134.23	11.3	11	11	12	1.168	1.136	1.083	0.943	0.832	0.858	0.777	0.00442515
C6T4Y1	Glutaredoxin domain-containing protein OS=Glycine max OX=3847 GN=100527634 PE=2 SV=1	100527634	14.35	14.7	1	1	1	0.974	1.002	0.898	1.01	1.129	1.033	1.104	0.105424
I1MFP3	Inositol-1-monophosphatase OS=Glycine max OX=3847 GN=GLYMA_15G115500 PE=3 SV=1	GLYMA_15G115500	29.082	34.4	7	2	13	0.818	0.886	1.053	1.048	1.079	1.028	1.144	0.13806
K7KNG2	B5 domain-containing protein OS=Glycine max OX=3847 GN=100805249 PE=4 SV=1	100805249	70.782	17.8	9	5	13	1.243	1.257	1.043	0.922	0.706	0.791	0.683	0.0173488
I1JD78	Glutathione reductase OS=Glycine max OX=3847 GN=100810846 PE=3 SV=1	100810846	54	45.9	14	4	26	0.936	0.884	1.049	1.02	1.033	1.045	1.08	0.193459
I1K7B7	EH domain-containing protein 2 isoform A(predicted) OS=Glycine max OX=3847 GN=100784075 PE=4 SV=1	100784075	117.11	29.4	27	6	39	0.919	1.036	1.012	1.073	0.811	1.107	1.008	0.999522
K7K399	Macro domain-containing protein OS=Glycine max OX=3847 GN=100786762 PE=4 SV=1	100786762	84.198	5.9	5	5	5	1.009	0.969	0.9	0.969	1.07	1.063	1.078	0.180434
A0A0R0EE88	rRNA-processing protein EFG1(predicted) OS=Glycine max OX=3847 GN=GLYMA_20G210600 PE=4 SV=1	GLYMA_20G210600	30.707	5.9	1	1	1
A0A0R4J5X9	Succinate dehydrogenase [ubiquinone] iron-sulfur subunit, mitochondrial OS=Glycine max OX=3847 GN=100815377 PE=3 SV=1	100815377	31.16	41.5	12	4	21	0.899	1.018	1.047	1.016	1.002	1.051	1.035	0.494103
I1J4D5	Putative caffeoyl-CoA O-methyltransferase(predicted) OS=Glycine max OX=3847 GN=100800911 PE=4 SV=1	100800911	26.663	14.3	3	3	4	0.665	0.979	0.724	1.02	1.376	1.275	1.55	0.0395791
I1K362	UDP-N-acetylglucosamine diphosphorylase 1(predicted) OS=Glycine max OX=3847 GN=100798881 PE=4 SV=1	100798881	52.244	38.6	12	2	19	1.024	0.948	0.994	1.041	0.998	1.053	1.042	0.20614
C6ZJZ3	Eukaryotic translation initiation factor 4E OS=Glycine max OX=3847 GN=100499636 PE=2 SV=1	100499636	26.761	39.7	5	3	8	0.924	0.942	1.04	1.031	1.049	1.098	1.094	0.0928687
I1KHC9	Subtilisin-like protease SBT1.4 isoform A(predicted) OS=Glycine max OX=3847 GN=GLYMA_07G040100 PE=3 SV=1	GLYMA_07G040100	81.782	26.5	15	6	25	0.883	0.977	1.034	1.054	1.064	1.056	1.097	0.1107
A0A0R0GR41	Annexin D4 isoform A(predicted) OS=Glycine max OX=3847 GN=100784954 PE=4 SV=1	100784954	34.762	14.2	3	1	3	0.88	0.795	1.112	1.058	1.122	1.089	1.173	0.168348
I1M6R1	Calcium-dependent protein kinase 9 isoform A(predicted) OS=Glycine max OX=3847 GN=100794852 PE=4 SV=2	100794852	60.687	21.2	9	2	13
I1JQI2	OTU domain-containing protein OS=Glycine max OX=3847 GN=GLYMA_03G210300 PE=4 SV=1	GLYMA_03G210300	30.79	21.7	5	4	8	0.832	1.094	0.974	1.013	1.089	1.05	1.087	0.338337
I1KR17	Protein EXORDIUM-like 2(predicted) OS=Glycine max OX=3847 GN=100776258 PE=4 SV=1	100776258	32.539	13.5	4	1	7
I1L437	Prohibitin OS=Glycine max OX=3847 GN=GLYMA_09G173500 PE=3 SV=2	GLYMA_09G173500	31.801	37	9	2	15	0.761	0.84	0.896	1.09	1.26	1.202	1.423	0.00523709
A0A0R0H9T5	Peptidyl-prolyl cis-trans isomerase OS=Glycine max OX=3847 GN=GLYMA_12G024700 PE=3 SV=1	GLYMA_12G024700	18.126	84.9	12	8	52	0.768	0.814	0.961	1.049	1.303	1.135	1.371	0.0266681
I1MYF9	CBFD_NFYB_HMF domain-containing protein OS=Glycine max OX=3847 GN=GLYMA_18G007100 PE=4 SV=2	GLYMA_18G007100	18.971	19.6	2	2	2	1.001	0.884	0.916	0.944	1.178	1.123	1.159	0.133754
I1L1W0	J domain-containing protein OS=Glycine max OX=3847 GN=100809969 PE=4 SV=2	100809969	76.686	8.5	7	3	7	1.119	0.959	1.039	1.019	1.063	0.901	0.957	0.541968
I1J490	SWIM-type domain-containing protein OS=Glycine max OX=3847 GN=100781438 PE=4 SV=2	100781438	62.419	2	1	1	1	1.029	1.022	1.026	1.007	0.974	0.998	0.968	0.0329363
I1JMB0	Protein transport protein SEC23 OS=Glycine max OX=3847 GN=100803793 PE=3 SV=1	100803793	84.803	16.3	9	2	12	1.026	0.995	1.016	1.014	0.942	1.065	0.995	0.869019
I1KQ93	Phosphoglucomutase, cytoplasmic(predicted) OS=Glycine max OX=3847 GN=100780166 PE=3 SV=1	100780166	63.39	49.3	21	2	53	0.848	0.896	1.049	1.016	1.203	0.995	1.151	0.183181
C6T3K0	RRM domain-containing protein OS=Glycine max OX=3847 GN=100527187 PE=2 SV=1	100527187	22.536	25	4	2	8	0.988	0.966	1.034	0.992	1.03	1.042	1.025	0.367278
A0A0R0H6V1	YJU2 splicing factor-like(predicted) OS=Glycine max OX=3847 GN=GLYMA_13G259300 PE=4 SV=1	GLYMA_13G259300	36.785	7.1	2	2	2	0.94	1.034	1.062	1.043	0.908	1.076	0.997	0.949751
I1K775	X8 domain-containing protein OS=Glycine max OX=3847 GN=100778892 PE=3 SV=1	100778892	48.323	17.6	6	3	8	1.042	0.92	1.049	1.052	0.952	1.104	1.032	0.631707
I1L0V0	Cytochrome c oxidase subunit 2 OS=Glycine max OX=3847 GN=GLYMA_09G040100 PE=3 SV=1	GLYMA_09G040100	42.341	7.4	3	3	5	0.985	0.82	0.925	0.992	1.192	1.066	1.19	0.0829805
I1L0L0	NAD(P)-bd_dom domain-containing protein OS=Glycine max OX=3847 GN=100783060 PE=4 SV=1	100783060	46.013	26.7	11	11	12	1.013	1.072	0.935	1.003	0.986	1.011	0.993	0.904919
A0A0R4J5U6	PKS_ER domain-containing protein OS=Glycine max OX=3847 GN=GLYMA_18G298200 PE=4 SV=1	GLYMA_18G298200	38.666	19.8	5	4	9	0.846	1.014	1.042	0.986	1.166	0.956	1.071	0.486217
I1LME9	Phos_pyr_kin domain-containing protein OS=Glycine max OX=3847 GN=100811288 PE=4 SV=1	100811288	29.186	27	5	2	5	0.392	1.015	0.81	1.084	1.727	0.949	1.696	0.169136
K7KU23	KH domain-containing protein(predicted) OS=Glycine max OX=3847 GN=100785136 PE=4 SV=1	100785136	72.827	14.9	8	1	9
I1MYP5	LMBR1 domain-containing protein 2-like A isoform C(predicted) OS=Glycine max OX=3847 GN=100781127 PE=4 SV=1	100781127	69.044	2.1	1	1	1	1.155	0.852	1.283	1.248	0.35	1.219	0.856	0.546586
K7KP05	SWIB domain-containing protein OS=Glycine max OX=3847 GN=100776562 PE=4 SV=1	100776562	60.046	14.5	6	6	7	1.07	0.959	0.938	0.952	0.988	1.041	1.005	0.911514
I1L1B0	Peroxidase OS=Glycine max OX=3847 GN=100808542 PE=3 SV=1	100808542	36.566	54	15	5	23	1.033	1.032	1.044	0.991	0.982	0.994	0.954	0.000847216
K7LT53	Flowering time control protein FPA isoform A(predicted) OS=Glycine max OX=3847 GN=100795342 PE=4 SV=1	100795342	112.99	6.1	5	1	7	1.21	0.813	0.996	1.03	1.106	0.888	1.002	0.939485
Q53B75	Chalcone--flavonone isomerase 1B-1 OS=Glycine max OX=3847 GN=CHI1B1 PE=2 SV=1	CHI1B1	25.027	39.8	8	3	18	0.898	1.078	0.87	0.951	1.174	1.087	1.129	0.251088
P51820	Bifunctional dihydrofolate reductase-thymidylate synthase OS=Glycine max OX=3847 PE=1 SV=1	--	59.745	16.6	9	6	11	1.094	1.064	1.038	0.992	0.919	0.995	0.909	0.0337116
Q01915	ATP synthase subunit alpha, mitochondrial OS=Glycine max OX=3847 GN=ATPA PE=3 SV=1	ATPA	55.33	37.8	18	18	50	0.942	0.954	1.017	1.017	1.117	1.02	1.083	0.111494
Q42783	Biotin carboxyl carrier protein of acetyl-CoA carboxylase, chloroplastic OS=Glycine max OX=3847 GN=ACCB-1 PE=1 SV=1	ACCB-1	27.657	16.4	4	1	5	0.806	1.009	0.939	1.055	1.219	1.017	1.195	0.106171
P13089	Auxin-induced protein AUX28 OS=Glycine max OX=3847 GN=AUX28 PE=2 SV=1	AUX28	26.846	3.3	1	1	1	0.977	0.999	0.891	0.997	1.236	0.938	1.106	0.354715
P29756	Catalase-1/2 OS=Glycine max OX=3847 GN=CAT1 PE=2 SV=1	CAT1	56.846	42.7	16	1	46
Q39817	Calnexin homolog OS=Glycine max OX=3847 PE=2 SV=1	--	62.08	32.8	16	6	39	1.369	1.305	0.882	0.865	0.743	0.739	0.66	0.0545568
P26690	NAD(P)H-dependent 6'-deoxychalcone synthase OS=Glycine max OX=3847 PE=1 SV=1	--	35.489	66.3	17	8	64	0.88	0.96	0.967	1.023	1.127	1.079	1.15	0.0273085
Q96453	14-3-3-like protein D OS=Glycine max OX=3847 GN=GF14D PE=2 SV=1	GF14D	29.518	56.7	13	4	40	0.995	0.997	1.015	1.102	0.991	0.994	1.027	0.518709
I1L3T1	UDP-glycosyltransferase 708D1 OS=Glycine max OX=3847 GN=UGT708D1 PE=1 SV=1	UGT708D1	52.515	28.3	10	10	17	0.971	0.928	0.992	0.985	1.039	1.092	1.078	0.105248
O81973	Cytochrome P450 93A3 OS=Glycine max OX=3847 GN=CYP93A3 PE=2 SV=1	CYP93A3	57.857	11.8	5	5	5	0.872	1.05	0.919	1.009	1.109	1.022	1.105	0.178247
O48560	Catalase-3 OS=Glycine max OX=3847 GN=CAT3 PE=2 SV=1	CAT3	56.91	40.9	15	1	44	0.876	0.684	1.105	1.211	0.887	1.138	1.214	0.290672
Q2PMR0	ATP-dependent Clp protease proteolytic subunit OS=Glycine max OX=3847 GN=clpP PE=3 SV=1	clpP	22.106	7.7	1	1	2	0.869	0.989	0.902	0.992	1.226	1.067	1.19	0.0784501
P14853	Cytochrome c oxidase subunit 3 OS=Glycine max OX=3847 GN=COX3 PE=2 SV=1	COX3	29.689	3.8	1	1	1	0.96	1.403	0.738	0.786	1.229	0.911	0.944	0.867429
I1J9Y0	Hsp70-Hsp90 organizing protein 1(predicted) OS=Glycine max OX=3847 GN=100776102 PE=4 SV=1	100776102	65.664	53.2	28	8	57	0.89	1	1.035	1.036	0.949	1.031	1.031	0.585295
I1KN70	Hydrolase_4 domain-containing protein OS=Glycine max OX=3847 GN=100798920 PE=4 SV=2	100798920	67.134	8.4	4	4	4	0.798	1.063	1.026	0.932	1.158	1.044	1.086	0.477283
C6T2R6	Histone deacetylase complex subunit SAP18 isoform A(predicted) OS=Glycine max OX=3847 GN=100526922 PE=2 SV=1	100526922	16.777	37.7	7	7	10	0.999	0.942	1.004	1.016	1.07	1.07	1.072	0.0607494
K7KG36	LEA_2 domain-containing protein OS=Glycine max OX=3847 GN=100795832 PE=4 SV=1	100795832	28.673	7.5	2	2	3	1.064	1.086	0.938	0.992	1.039	0.93	0.959	0.504764
I1JLY6	Usp domain-containing protein OS=Glycine max OX=3847 GN=GLYMA_04G107900 PE=4 SV=1	GLYMA_04G107900	18.818	44.9	7	3	14	1.034	1.01	1.097	0.933	0.991	1.004	0.932	0.103617
K7MCG1	WD_REPEATS_REGION domain-containing protein OS=Glycine max OX=3847 GN=100793629 PE=4 SV=1	100793629	99.684	1.9	2	2	2	1.804	1.418	0.91	0.736	0.591	0.587	0.463	0.026133
I1JXS8	Ribonuclease OS=Glycine max OX=3847 GN=100802766 PE=4 SV=1	100802766	108.99	44.2	35	10	72	1.149	1.169	1.042	0.973	0.981	0.831	0.829	0.0431852
I1K7W5	SERPIN domain-containing protein OS=Glycine max OX=3847 GN=100806180 PE=3 SV=1	100806180	42.838	24.4	8	7	9	0.956	0.91	1.022	0.986	1.176	1.033	1.106	0.187345
I1LCX7	RING-type E3 ubiquitin transferase OS=Glycine max OX=3847 GN=100797201 PE=4 SV=1	100797201	68.782	12.5	7	2	7	0.955	1.042	1.041	0.918	1.148	0.94	0.989	0.855229
I1JPH6	Lambda class glutathione S-transferase OS=Glycine max OX=3847 GN=GSTL1 PE=2 SV=1	GSTL1	26.822	8.5	2	2	2	0.732	0.8	1.098	1.289	1.138	1.005	1.305	0.124223
K7N4J3	PG_binding_1 domain-containing protein OS=Glycine max OX=3847 GN=100808436 PE=4 SV=1	100808436	39.882	5.4	2	2	2	0.963	0.884	1.006	1.052	1.097	1.05	1.121	0.0463101
I1KWM7	6-phosphogluconate dehydrogenase, decarboxylating OS=Glycine max OX=3847 GN=100796103 PE=3 SV=1	100796103	53.559	52.5	21	2	58	0.692	0.752	0.983	1.203	1.294	1.113	1.487	0.0237612
I1MJC0	Protein kinase domain-containing protein OS=Glycine max OX=3847 GN=100801946 PE=4 SV=2	100801946	139.63	3.8	5	2	5	1.359	1.104	1.044	0.976	0.721	0.857	0.728	0.0554183
K7L905	Transcription factor GTE1 isoform A(predicted) OS=Glycine max OX=3847 GN=100818490 PE=4 SV=1	100818490	41.998	8.7	2	2	3	1.105	1.098	1.046	1.056	0.718	1.05	0.869	0.294062
I1JJC5	Adenylyltransferase and sulfurtransferase MOCS3 OS=Glycine max OX=3847 GN=MOCS3 PE=3 SV=1	MOCS3	48.529	25.1	10	10	13	0.997	1.011	1.004	1.012	0.999	1.004	1.001	0.865169
I1K6N2	Gamma carbonic anhydrase-like 1, mitochondrial(predicted) OS=Glycine max OX=3847 GN=100805621 PE=4 SV=1	100805621	27.733	19	5	1	9	0.893	0.868	0.9	1.058	1.198	1.129	1.272	0.00309593
I1ND33	Protein kinase domain-containing protein OS=Glycine max OX=3847 GN=100804702 PE=3 SV=1	100804702	41.485	25	10	1	11
K7KMA7	splicing factor U2af large subunit A isoform X4(predicted) OS=Glycine max OX=3847 GN=100779915 PE=4 SV=1	100779915	67.38	29.3	10	10	22	1.014	0.956	1.028	1.016	0.978	0.974	0.99	0.72696
I1N2X5	SGNH_hydro domain-containing protein OS=Glycine max OX=3847 GN=GLYMA_18G201100 PE=4 SV=1	GLYMA_18G201100	28.584	17.3	4	4	4	0.976	0.936	0.951	1.041	1.032	1.12	1.115	0.0193342
K7M642	Protein kinase domain-containing protein OS=Glycine max OX=3847 GN=100786386 PE=4 SV=1	100786386	73.84	1.4	1	1	1	1.308	1.18	1.007	0.849	0.774	0.938	0.733	0.0306609
I1LPA8	B30.2/SPRY domain-containing protein OS=Glycine max OX=3847 GN=100816796 PE=4 SV=1	100816796	50.826	11.5	4	4	4	1.198	1.02	0.925	0.946	0.97	0.872	0.887	0.232761
A0A0R0HW38	Protein transport protein SEC24-1 isoform A(predicted) OS=Glycine max OX=3847 GN=100784551 PE=4 SV=1	100784551	61.451	18.1	8	2	10	1.109	1.127	0.947	0.879	0.995	0.992	0.9	0.207436
K7MWT5	Oxidored_FMN domain-containing protein OS=Glycine max OX=3847 GN=100818208 PE=4 SV=1	100818208	40.53	22.2	7	5	11	0.891	0.835	1.049	1.09	0.979	1.225	1.187	0.140714
I1K1S5	Phosphoglycerate mutase-like protein 4 isoform C(predicted) OS=Glycine max OX=3847 GN=100804369 PE=4 SV=1	100804369	19.295	17.6	3	3	3	1.116	0.953	0.967	0.995	0.932	1.096	0.996	0.957167
I1MG20	30-kDa cleavage and polyadenylation specificity factor 30 isoform A(predicted) OS=Glycine max OX=3847 GN=100802826 PE=4 SV=1	100802826	75.347	5.1	3	3	3	0.891	0.994	0.816	0.912	1.578	0.823	1.227	0.476716
I1KPY6	Bin3-type SAM domain-containing protein OS=Glycine max OX=3847 GN=GLYMA_08G035500 PE=4 SV=1	GLYMA_08G035500	31.833	4	1	1	1	1.021	1.003	0.923	0.872	1.23	0.988	1.049	0.735574
I1L0M6	30S ribosomal protein S1, chloroplastic(predicted) OS=Glycine max OX=3847 GN=GLYMA_09G031800 PE=4 SV=1	GLYMA_09G031800	44.594	5.2	2	1	2	0.796	0.926	1.015	1.042	1.274	0.992	1.209	0.145038
I1K1C9	WD_REPEATS_REGION domain-containing protein OS=Glycine max OX=3847 GN=100818422 PE=4 SV=1	100818422	38.455	51.1	13	1	23	0.974	0.969	1.126	0.979	0.975	1.035	0.974	0.669244
I1M5N8	D-glycerate 3-kinase, chloroplastic isoform C(predicted) OS=Glycine max OX=3847 GN=100820573 PE=4 SV=1	100820573	38.101	4.2	1	1	1	1.037	1.062	1.033	0.999	1.048	0.869	0.931	0.26019
I1J9H2	Branched-chain-amino-acid aminotransferase OS=Glycine max OX=3847 GN=100783594 PE=3 SV=2	100783594	44.583	24.4	8	2	18	0.89	0.823	1.043	1.074	1.067	1.06	1.161	0.0911225
I1N919	Calcium-dependent protein kinase 8 isoform A(predicted) OS=Glycine max OX=3847 GN=100790745 PE=4 SV=1	100790745	60.287	12.3	7	3	11	1.178	1.272	1.024	0.979	0.673	0.92	0.74	0.0792385
C6T2G5	Nascent polypeptide-associated complex subunit beta OS=Glycine max OX=3847 GN=100500678 PE=2 SV=1	100500678	17.406	38.4	5	1	11	1.089	1.298	1.168	0.957	0.717	0.836	0.706	0.0226778
I1J4J5	Fe2OG dioxygenase domain-containing protein OS=Glycine max OX=3847 GN=100794532 PE=3 SV=1	100794532	37.423	8.2	3	2	3	1.12	0.919	1.164	1.077	0.825	0.964	0.895	0.352711
K7LKZ6	Protein SGT1 like B(predicted) OS=Glycine max OX=3847 GN=GLYMA_10G230000 PE=4 SV=1	GLYMA_10G230000	39.831	28.3	8	5	15	0.937	0.846	1.017	1.105	0.966	1.167	1.156	0.134198
I1K2J1	AT-hook motif nuclear-localized protein OS=Glycine max OX=3847 GN=100789193 PE=4 SV=1	100789193	29.364	10.9	2	2	2	0.99	0.962	0.992	0.958	1.26	0.875	1.051	0.752578
K7K8Z9	DEAD domain-containing protein OS=Glycine max OX=3847 GN=100809099 PE=4 SV=1	100809099	61.716	3.9	2	2	2	1.516	1.228	0.842	0.9	0.744	0.821	0.687	0.125221
I1KQ70	AA_TRNA_LIGASE_II domain-containing protein OS=Glycine max OX=3847 GN=GLYMA_08G042400 PE=3 SV=2	GLYMA_08G042400	87.566	10.9	8	4	9	1.144	1.059	1.226	0.782	0.959	0.765	0.731	0.0191189
A0A0R0JYM3	RRM domain-containing protein OS=Glycine max OX=3847 GN=100816804 PE=4 SV=1	100816804	37.327	8.3	2	2	3
I1JYW1	Hexosyltransferase OS=Glycine max OX=3847 GN=100779561 PE=3 SV=1	100779561	38.759	2.6	1	1	1
I1M044	Peroxidase OS=Glycine max OX=3847 GN=100777463 PE=3 SV=1	100777463	38.444	3.2	1	1	1	0.935	1.045	1.011	0.994	1.071	0.995	1.023	0.602379
I1LCI3	Superoxide dismutase OS=Glycine max OX=3847 GN=GLYMA_10G193500 PE=3 SV=1	GLYMA_10G193500	27.515	25	6	1	7	0.944	0.958	0.928	0.945	1.425	0.826	1.129	0.598169
I1L1P5	MOB kinase activator-like 1(predicted) OS=Glycine max OX=3847 GN=100794894 PE=4 SV=1	100794894	22.005	20.3	4	1	7	1.136	1.086	0.991	1.083	0.822	0.946	0.887	0.235916
I1KVT9	CGI-like protein(predicted) OS=Glycine max OX=3847 GN=100500638 PE=4 SV=1	100500638	15.182	9.6	1	1	2	0.874	0.873	0.826	0.901	1.671	0.864	1.335	0.322195
C6T2Q7	Mal D 1-associated protein(predicted) OS=Glycine max OX=3847 GN=100526913 PE=2 SV=1	100526913	20.422	8.2	1	1	1	0.965	1.072	0.966	0.947	1.052	1.048	1.015	0.780559
A0A0R0F290	OTU domain-containing protein OS=Glycine max OX=3847 GN=GLYMA_19G207500 PE=4 SV=1	GLYMA_19G207500	36.606	18.5	5	4	5	0.964	0.971	0.996	0.98	1.07	1.064	1.062	0.11737
A0A0R0IWR3	Hexosyltransferase OS=Glycine max OX=3847 GN=100813514 PE=3 SV=1	100813514	51.735	2.7	1	1	1	1.005	1.041	1.05	0.901	1.102	0.945	0.952	0.445878
I1LTG9	Protein transport protein Sec61 subunit beta OS=Glycine max OX=3847 GN=100814692 PE=3 SV=1	100814692	10.557	31.4	2	2	2	0.552	0.756	0.84	0.902	1.966	0.986	1.794	0.124894
I1MUL1	Pectate lyase OS=Glycine max OX=3847 GN=100101868 PE=3 SV=1	100101868	37.243	16.7	5	4	5	1.12	1.064	0.785	0.872	1.053	0.916	0.957	0.789912
I1KFD2	NEDD8-activating enzyme E1 regulatory subunit OS=Glycine max OX=3847 GN=100793799 PE=3 SV=1	100793799	57.867	23.7	9	2	15	1.18	1.11	1.066	0.943	0.833	0.927	0.805	0.0112488
I1JV00	RNA-binding KH domain-containing protein RCF3 isoform A(predicted) OS=Glycine max OX=3847 GN=100777433 PE=4 SV=2	100777433	72.808	14.5	8	1	9
Q9FQE6	Glutathione S-transferase GST 12 OS=Glycine max OX=3847 GN=547581 PE=2 SV=1	547581	26.603	15.7	4	4	7	0.62	0.682	1.091	1.232	1.048	1.277	1.486	0.08334
I1MCI0	Lipoyl-binding domain-containing protein OS=Glycine max OX=3847 GN=100782864 PE=4 SV=1	100782864	29.161	9.7	2	2	4	0.952	1.058	1.054	1.062	0.88	1.097	0.992	0.887158
I1J971	Heterogeneous nuclear ribonucleoprotein 1 isoform A(predicted) OS=Glycine max OX=3847 GN=100795240 PE=4 SV=1	100795240	40.325	14.1	4	3	4	0.867	1.089	1.082	1.063	0.896	1.07	0.997	0.993631
A0A0R0JWJ9	Peroxidase OS=Glycine max OX=3847 GN=GLYMA_06G221700 PE=3 SV=1	GLYMA_06G221700	35.141	5.9	2	1	3	0.967	0.874	1.069	1.019	1.085	1.039	1.08	0.259799
C6SZA4	Histone H3 OS=Glycine max OX=3847 GN=102669107 PE=2 SV=1	102669107	15.284	19.9	4	1	8	1.532	1.252	0.857	0.954	0.629	0.836	0.664	0.132673
I1M1B6	Acyl carrier protein OS=Glycine max OX=3847 GN=GLYMA_13G214600 PE=3 SV=1	GLYMA_13G214600	14.896	15.8	2	2	4	1.139	1.063	1.013	0.909	0.94	0.961	0.874	0.0237885
I1JIR6	HTH La-type RNA-binding domain-containing protein OS=Glycine max OX=3847 GN=100813202 PE=4 SV=2	100813202	104.64	1.3	1	1	1
I1NIH2	Protein kinase domain-containing protein OS=Glycine max OX=3847 GN=100783699 PE=4 SV=2	100783699	78.461	15.9	10	1	12	1.057	0.937	0.994	0.99	1.104	0.966	1.024	0.687055
I1JZH6	Putative G3BP-like protein isoform A(predicted) OS=Glycine max OX=3847 GN=100816288 PE=4 SV=1	100816288	50.318	32.3	9	2	13	0.831	0.765	0.962	1.048	1.36	1.074	1.361	0.0456729
I1K8A8	Branched-chain-amino-acid aminotransferase OS=Glycine max OX=3847 GN=100782644 PE=3 SV=1	100782644	35.267	13	4	4	5	0.826	0.725	1.13	1.203	0.934	1.259	1.267	0.201893
I1L3I1	Lectin_legB domain-containing protein OS=Glycine max OX=3847 GN=100797544 PE=3 SV=2	100797544	33.195	8.9	2	2	5	0.562	1.104	0.759	0.92	2.09	0.584	1.482	0.529358
I1J4S3	PAP_fibrillin domain-containing protein OS=Glycine max OX=3847 GN=100803742 PE=4 SV=1	100803742	39.643	11.1	4	4	4	1.017	0.789	1.081	0.995	1.066	1.122	1.103	0.361844
I1L889	GB1/RHD3-type G domain-containing protein OS=Glycine max OX=3847 GN=100787000 PE=4 SV=2	100787000	69.029	9.5	5	5	6	1.135	0.999	0.973	0.935	0.984	1.001	0.94	0.309609
I1M2S7	Lactamase_B domain-containing protein OS=Glycine max OX=3847 GN=GLYMA_13G261400 PE=4 SV=1	GLYMA_13G261400	41.392	43.2	12	12	26	0.73	0.834	1.05	1.129	1.187	1.193	1.342	0.0469086
I1KFW3	KH domain-containing protein OS=Glycine max OX=3847 GN=100790630 PE=4 SV=1	100790630	31.893	17.1	5	1	6	1.099	1.255	0.966	0.869	0.92	0.943	0.823	0.0749695
I1J495	Transmembrane protein, putative(predicted) OS=Glycine max OX=3847 GN=GLYMA_01G000900 PE=4 SV=2	GLYMA_01G000900	87.529	13.9	9	4	11	1.254	1.07	1.102	0.983	0.736	0.92	0.77	0.056644
I1N8N2	Ubiquitin carboxyl-terminal hydrolase OS=Glycine max OX=3847 GN=100794067 PE=3 SV=2	100794067	106.06	3.6	2	2	2
A0A0R0EPU6	Cell division cycle 5-like protein(predicted) OS=Glycine max OX=3847 GN=100801352 PE=4 SV=1	100801352	84.689	13.7	7	1	7	1.305	0.922	0.928	1.117	0.907	0.877	0.919	0.608985
K7K9D0	HP domain-containing protein OS=Glycine max OX=3847 GN=100788765 PE=4 SV=1	100788765	107.49	36.7	28	11	46	0.889	0.975	1	1.104	1.032	0.995	1.093	0.129478
I1K926	DDB1-and CUL4-associated factor-like 1 isoform A(predicted) OS=Glycine max OX=3847 GN=100800133 PE=4 SV=2	100800133	209.71	2.1	4	4	4	1.428	1.044	1.037	0.942	0.832	0.768	0.724	0.0602918
K7MPH5	Multiple inositol polyphosphate phosphatase 1 isoform A(predicted) OS=Glycine max OX=3847 GN=GLYMA_18G024700 PE=3 SV=1	GLYMA_18G024700	56.086	23.3	9	5	14	0.954	0.917	1.006	0.984	1.154	1.002	1.091	0.207964
A0A0R0JBY6	Glyoxysomal fatty acid beta-oxidation multifunctional protein MFP-a isoform A(predicted) OS=Glycine max OX=3847 GN=100777319 PE=4 SV=1	100777319	78.948	28.6	19	4	31	1.022	0.78	1.078	0.975	1.038	1.112	1.085	0.44848
I1JSX9	MaoC-like domain-containing protein OS=Glycine max OX=3847 GN=100819304 PE=4 SV=1	100819304	33.874	14	4	1	5	0.863	0.995	0.985	1.078	1.107	1.024	1.129	0.0748816
I1KWX5	Alpha/Beta hydrolase fold(predicted) OS=Glycine max OX=3847 GN=100820080 PE=4 SV=1	100820080	44.669	6.9	2	2	2	0.66	0.797	0.92	1.055	1.45	1.155	1.54	0.0329039
A5Z2K3	Photosystem I subunit PsaD OS=Glycine max OX=3847 GN=psaD PE=1 SV=1	psaD	23.003	14.8	1	1	1	1.131	0.99	0.829	1.17	1.218	0.699	1.046	0.912077
A0A0R0JV79	CULLIN_2 domain-containing protein OS=Glycine max OX=3847 GN=100779748 PE=3 SV=1	100779748	76.302	12.1	9	1	10	1.332	1.181	1.184	0.864	0.693	0.808	0.64	0.00417595
A0A0R0HP07	SMC hinge domain-containing protein OS=Glycine max OX=3847 GN=GLYMA_10G037300 PE=4 SV=1	GLYMA_10G037300	124.76	5.2	6	6	6	1.71	0.964	0.935	0.768	0.943	0.669	0.659	0.154714
O81413	Ferric leghemoglobin reductase-2 OS=Glycine max OX=3847 GN=547523 PE=2 SV=1	547523	53.001	49.4	21	2	55	0.954	0.97	1.039	1.01	1.062	1.042	1.051	0.169077
I1J702	TOG domain-containing protein OS=Glycine max OX=3847 GN=100803376 PE=4 SV=1	100803376	42.789	35.8	10	6	11	0.904	0.877	1.023	0.98	1.133	1.026	1.119	0.149779
I1JKJ6	Cytochrome P450 76C4(predicted) OS=Glycine max OX=3847 GN=GLYMA_03G021200 PE=3 SV=1	GLYMA_03G021200	58.78	4.5	2	2	2	1.332	0.915	1.095	1.075	0.612	1.048	0.818	0.360364
I1JME7	tRNA-synt_1c domain-containing protein OS=Glycine max OX=3847 GN=100810730 PE=3 SV=1	100810730	62.685	4.7	3	2	4	1.22	1.03	1.022	0.983	0.826	0.977	0.851	0.119019
Q6PP99	Protein-serine/threonine kinase OS=Glycine max OX=3847 GN=100814079 PE=2 SV=1	100814079	41.705	11.9	4	2	4
I1M6R4	Reactive Intermediate Deaminase A, chloroplastic(predicted) OS=Glycine max OX=3847 GN=GLYMA_14G023600 PE=4 SV=1	GLYMA_14G023600	20.208	40.4	6	1	10	0.983	1.084	0.968	0.967	1.015	1.036	0.994	0.912928
I1KIP9	Peroxisomal fatty acid beta-oxidation multifunctional protein AIM1(predicted) OS=Glycine max OX=3847 GN=100780325 PE=3 SV=1	100780325	78.124	26.5	17	5	27	1.016	0.973	1.133	1.046	0.905	1.041	0.958	0.550926
A0A0R0EGV4	TF-B3 domain-containing protein OS=Glycine max OX=3847 GN=100789352 PE=4 SV=1	100789352	39.988	14.2	5	5	5	1.004	1.05	0.984	1.029	0.921	1.053	0.988	0.791106
I1N483	Palmitoyl-protein thioesterase 1 (Fragment)(predicted) OS=Glycine max OX=3847 GN=100818013 PE=4 SV=1	100818013	36.341	13.3	4	4	4	0.836	0.864	1.14	1.092	1.062	1.066	1.134	0.242037
C6ZRP4	Protein kinase OS=Glycine max OX=3847 GN=100775722 PE=2 SV=1	100775722	43.001	5.5	2	1	2
A0A0R0FLF0	Xyloglucan endotransglucosylase/hydrolase OS=Glycine max OX=3847 GN=GLYMA_16G045000 PE=3 SV=1	GLYMA_16G045000	40.455	26.7	8	1	14	1.21	1.032	0.959	0.966	0.842	1.049	0.893	0.295224
C6TNW0	Putative deoxyribonuclease TATDN1(predicted) OS=Glycine max OX=3847 GN=100814321 PE=2 SV=1	100814321	35.35	34.5	10	10	13	0.919	0.967	1.006	1.038	1.087	1.043	1.095	0.037861
A0A0R0L9H9	Putative pyridoxal 5'-phosphate synthase subunit PDX2(predicted) OS=Glycine max OX=3847 GN=100786227 PE=3 SV=1	100786227	27.538	15.4	2	1	2	1.187	1.097	0.671		1.354	0.67	1.027	0.992177
K7LDM0	Glutaminyl-peptide cyclotransferase isoform B(predicted) OS=Glycine max OX=3847 GN=100797725 PE=4 SV=1	100797725	32.611	12.3	2	2	2
A0A0R0KI57	Peroxidase OS=Glycine max OX=3847 GN=GLYMA_04G227200 PE=3 SV=1	GLYMA_04G227200	35.627	25.4	5	5	5	0.928	0.823	1.006	1.116	1.033	1.161	1.201	0.0522239
I1JK94	CMP/dCMP-type deaminase domain-containing protein OS=Glycine max OX=3847 GN=100789675 PE=4 SV=1	100789675	46.12	2.6	1	1	1	1.109	0.967	1.047	1.077	0.856	1.009	0.942	0.471835
I1J4I4	Phosphotransferase OS=Glycine max OX=3847 GN=100783774 PE=3 SV=1	100783774	53.852	15.5	6	3	7
I1K5J8	Dynamin-related protein 1C(predicted) OS=Glycine max OX=3847 GN=100795694 PE=3 SV=1	100795694	69.375	36.3	20	2	33	0.992	0.982	0.964	1.064	0.99	1.064	1.061	0.0814192
I1M3U2	Protein STABILIZED1(predicted) OS=Glycine max OX=3847 GN=100783360 PE=4 SV=1	100783360	115.91	17.9	19	19	23	1.124	1.171	1.01	0.956	0.852	0.901	0.82	0.0230413
I1L3J0	Embryo-specific protein ATS3B isoform A(predicted) OS=Glycine max OX=3847 GN=GLYMA_09G151900 PE=4 SV=1	GLYMA_09G151900	20.72	16	2	2	4	0.988	1.219	0.967	0.958	0.992	0.923	0.905	0.285726
A0A0R0GEF8	2,3-bisphosphoglycerate-dependent phosphoglycerate mutase(predicted) OS=Glycine max OX=3847 GN=GLYMA_14G170700 PE=4 SV=1	GLYMA_14G170700	23.716	12.1	2	2	2	1.286	1.168	0.954	0.875	0.854	0.917	0.776	0.0530505
K7N4U9	DUF89 domain-containing protein OS=Glycine max OX=3847 GN=100815745 PE=4 SV=1	100815745	40.675	24.2	7	6	8	0.889	1.152	1.181	0.857	0.811	1.014	0.832	0.186216
I1JAW9	Serine/threonine-protein kinase TOR OS=Glycine max OX=3847 GN=100816558 PE=3 SV=2	100816558	277.47	1.5	4	4	4	1.168	0.952	0.94	0.918	1.034	0.933	0.943	0.526066
A0A0R0FTB1	B3 domain-containing protein REM16(predicted) OS=Glycine max OX=3847 GN=100777709 PE=4 SV=1	100777709	48.991	2.5	1	1	1	1.276	0.836	1.229	0.997	0.726	1.007	0.817	0.320342
I1NHV6	Flavonol-3-O-glucoside/galactoside (1->6) glucosyltransferase OS=Glycine max OX=3847 GN=Fg1 PE=4 SV=1	Fg1	51.866	1.7	1	1	1	1.31	1.235	1.145	0.942	0.677	0.754	0.643	0.0127388
K7M5X0	AAA domain-containing protein OS=Glycine max OX=3847 GN=100784979 PE=3 SV=1	100784979	77.151	16.7	9	3	13	1.114	0.972	0.912	0.835	1.229	0.973	1.013	0.978214
I1LA04	AB hydrolase-1 domain-containing protein OS=Glycine max OX=3847 GN=100779686 PE=4 SV=1	100779686	38.946	5	1	1	1	1.193	0.955	0.853	0.907	1.128	1.003	1.012	0.884315
A0A0R0IIZ2	Protein kinase domain-containing protein OS=Glycine max OX=3847 GN=100801808 PE=4 SV=1	100801808	32.832	17.4	4	1	9
I1J881	SWIB domain-containing protein OS=Glycine max OX=3847 GN=100779127 PE=4 SV=1	100779127	13.957	34.1	5	1	9	0.759	1.082	0.914	0.902	1.506	0.858	1.185	0.517493
I1LWN8	Checkpoint protein OS=Glycine max OX=3847 GN=100790963 PE=3 SV=1	100790963	35.057	8.8	3	3	3	0.983	0.94	0.957	0.962	1.121	1.009	1.074	0.215394
K7KTU9	AB hydrolase-1 domain-containing protein OS=Glycine max OX=3847 GN=100788676 PE=4 SV=1	100788676	36.042	8.5	3	1	4	0.931	0.96	1.042	1.046	1.163	0.905	1.062	0.524518
C6SYA5	60S ribosomal protein L18a OS=Glycine max OX=3847 GN=100306174 PE=2 SV=1	100306174	21.281	40.4	8	1	19	1.626	1.05	0.852	0.798	1.01	0.696	0.71	0.221061
C6SZP7	L51_S25_CI-B8 domain-containing protein OS=Glycine max OX=3847 GN=100306515 PE=2 SV=1	100306515	11.056	30.6	3	3	5	0.808	0.938	0.942	0.989	1.197	1.176	1.251	0.0480692
I1KSQ4	Zinc finger transcription factor YY1 isoform B(predicted) OS=Glycine max OX=3847 GN=100785164 PE=4 SV=2	100785164	42.366	7.5	2	2	2	1.241	1.141	0.897	1.081	0.745	0.958	0.849	0.320266
C6TM03	Malate dehydrogenase OS=Glycine max OX=3847 GN=100799793 PE=2 SV=1	100799793	37.462	26.4	7	2	11	0.955	0.942	0.99	0.971	1.113	1.037	1.081	0.142983
A0A0R0LGP0	Dirigent protein OS=Glycine max OX=3847 GN=100805877 PE=3 SV=1	100805877	20.854	26.2	5	2	7	1.164	0.829	1.05	1.038	0.753	1.239	0.996	0.93625
A0A0R0LCB4	PH domain-containing protein OS=Glycine max OX=3847 GN=100820315 PE=4 SV=1	100820315	54.196	20.1	8	8	8	1.031	0.997	0.973	1.032	0.934	0.998	0.988	0.720385
I1M5H3	Nuclear pore complex protein NUP35 OS=Glycine max OX=3847 GN=100803145 PE=3 SV=1	100803145	36.176	14.5	3	3	3	0.952	1.007	1.029	1.015	0.975	1.092	1.031	0.494267
I1L367	Oxalate--CoA ligase isoform A(predicted) OS=Glycine max OX=3847 GN=100779306 PE=4 SV=1	100779306	55.703	7.7	5	2	8	1.038	1.1	1.229	0.933	0.912	0.883	0.81	0.0161334
I1JJD2	Pyruvate dehydrogenase E1 component subunit beta OS=Glycine max OX=3847 GN=GLYMA_02G294500 PE=4 SV=1	GLYMA_02G294500	38.721	42.8	11	1	23	0.775	0.649	0.718		1.799		2.52
I1K8L9	Nuclear nucleic acid-binding protein C1D isoform A(predicted) OS=Glycine max OX=3847 GN=100795174 PE=4 SV=1	100795174	23.506	13.3	2	2	2	0.949	1.008	0.985	0.934	1.154	1.014	1.054	0.482975
K7N347	Protein PTEN2A isoform A(predicted) OS=Glycine max OX=3847 GN=100799214 PE=4 SV=1	100799214	68.943	27	13	4	17	0.838	0.966	1.043	1.042	1.026	1.056	1.097	0.208488
K7MA30	COP1-interacting protein 7 isoform B(predicted) OS=Glycine max OX=3847 GN=100795741 PE=4 SV=1	100795741	91.382	6.3	4	2	5	0.93	0.894	0.938	0.875	1.47	0.919	1.182	0.450686
I1L6F8	2-Hacid_dh_C domain-containing protein OS=Glycine max OX=3847 GN=100799136 PE=4 SV=1	100799136	67.915	4.4	2	2	2	0.86	1.521	0.737	0.713	1.481	0.694	0.926	0.796684
A0A0R0IQ81	Glutaredoxin OS=Glycine max OX=3847 GN=GLYMA_08G209900 PE=3 SV=1	GLYMA_08G209900	17.904	28.6	3	3	4	0.882	1.17	1.03	1.006	0.892	1.088	0.969	0.79118
I1MK83	O-fucosyltransferase 36(predicted) OS=Glycine max OX=3847 GN=548046 PE=4 SV=1	548046	61.766	6.1	4	4	4	1.337	1.268	0.887	0.88	0.798	0.882	0.733	0.0903296
I1MIX5	X8 domain-containing protein OS=Glycine max OX=3847 GN=100804767 PE=4 SV=1	100804767	12.392	19.5	1	1	1
I1JQF1	Carbon catabolite repressor protein 4 like 2(predicted) OS=Glycine max OX=3847 GN=100808935 PE=4 SV=1	100808935	66.815	4.3	2	1	2
I1KFM9	SWIM-type domain-containing protein OS=Glycine max OX=3847 GN=100817034 PE=4 SV=1	100817034	96.165	3.7	2	2	2	1.289	1.486	1.073	0.814	0.792	0.592	0.571	0.0155608
I1NCV2	Ribosomal RNA small subunit methyltransferase J(predicted) OS=Glycine max OX=3847 GN=GLYMA_20G000300 PE=4 SV=1	GLYMA_20G000300	38.634	22.1	6	1	7	1.115	0.957	1.101	0.883	1.098	0.891	0.905	0.301172
I1LY59	OBP3-responsive gene 4 isoform 1(predicted) OS=Glycine max OX=3847 GN=100798363 PE=4 SV=1	100798363	21.626	5.8	1	1	1	1.028	0.944	0.957	1.018	1.151	0.947	1.064	0.398154
K7L4D5	Glutathione S-transferase T1(predicted) OS=Glycine max OX=3847 GN=100810671 PE=4 SV=1	100810671	26.619	10.3	2	2	3	0.912	0.921	1.048	1.02	1.114	1.038	1.101	0.135469
I1JB16	UVR domain-containing protein OS=Glycine max OX=3847 GN=GLYMA_01G245400 PE=4 SV=1	GLYMA_01G245400	82.278	2.9	2	2	2	1.411	1.115	1.003	0.895	0.873	0.749	0.713	0.0454771
I1J4I1	Phosphotransferase OS=Glycine max OX=3847 GN=100796995 PE=3 SV=1	100796995	53.649	28.2	9	4	12	0.825	0.977	1.02	1.041	0.914	0.994	1.045	0.567892
C6TNN4	zf-Tim10_DDP domain-containing protein OS=Glycine max OX=3847 GN=100818844 PE=2 SV=1	100818844	9.3754	53.5	3	3	4	0.801	0.864	0.91	0.966	1.362	1.015	1.298	0.0917723
A0A368UI37	AAA domain-containing protein OS=Glycine max OX=3847 GN=GLYMA_05G047400 PE=4 SV=1	GLYMA_05G047400	129.65	9.1	8	2	9	1.169	0.989	1.024	0.912	0.966	0.992	0.902	0.148696
I1JTK8	N-hydroxycinnamoyl/benzoyltransferase 5(predicted) OS=Glycine max OX=3847 GN=GLYMA_04G040000 PE=4 SV=1	GLYMA_04G040000	45.278	5.4	2	1	2	0.736	0.651	1.221	1.227	0.962	1.283	1.331	0.209554
A0A0R0H5Q7	Homeobox domain-containing protein OS=Glycine max OX=3847 GN=100785646 PE=4 SV=1	100785646	43.788	9.6	3	1	3
A0A0R0FKR7	Lactamase_B domain-containing protein OS=Glycine max OX=3847 GN=100814619 PE=4 SV=1	100814619	62.208	1.2	1	1	1	1.33	1.223	0.965	0.895	0.735	0.91	0.722	0.052857
A0A0R0KSI5	TPR_REGION domain-containing protein OS=Glycine max OX=3847 GN=GLYMA_03G173800 PE=4 SV=1	GLYMA_03G173800	37.707	8.5	3	2	3	1.206	1.066	1.024	0.897	0.941	0.916	0.836	0.0255995
I1MKG4	Cation_ATPase_N domain-containing protein OS=Glycine max OX=3847 GN=100792952 PE=3 SV=2	100792952	116.81	4.7	4	2	6	1.234	1.157	0.959	0.873	0.987	0.835	0.804	0.0771813
K7N4X8	Phytocyanin domain-containing protein OS=Glycine max OX=3847 GN=GLYMA_20G217100 PE=4 SV=1	GLYMA_20G217100	21.474	7.7	1	1	1	0.835	1.002	0.88	1.148	1.021	1.174	1.23	0.0397284
C6TI80	S4 RNA-binding domain-containing protein OS=Glycine max OX=3847 GN=100793767 PE=2 SV=1	100793767	35.261	5.9	2	2	2	1.174	1.075	0.938	0.912	1.061	0.884	0.896	0.277529
I1LBA2	AAA domain-containing protein OS=Glycine max OX=3847 GN=GLYMA_10G151900 PE=3 SV=1	GLYMA_10G151900	47.441	63.6	25	24	51	0.969	1.027	1.037	1.029	0.958	1.01	0.988	0.711758
I1LN92	60S ribosomal protein L17-1 isoform A(predicted) OS=Glycine max OX=3847 GN=100800781 PE=3 SV=1	100800781	20.395	43.6	9	1	14	1.013	1.011	0.951	1.079	1.016	0.921	1.014	0.82415
A0A0R0FKY1	BHLH domain-containing protein OS=Glycine max OX=3847 GN=100801457 PE=4 SV=1	100801457	31.632	8	2	1	2	0.991	1.152	0.935	0.996	1.089	0.881	0.964	0.694653
C6TJH2	60S ribosomal protein L9(predicted) OS=Glycine max OX=3847 GN=100810611 PE=2 SV=1	100810611	21.685	71.9	13	7	31	0.91	1.008	1.055	0.96	1.051	1.018	1.019	0.717578
K7L0N5	Protein kinase domain-containing protein OS=Glycine max OX=3847 GN=100800873 PE=4 SV=1	100800873	78.522	16.3	7	6	9	0.969	1.13	0.919	0.966	1.165	0.936	1.016	0.876746
I1M4U9	NAD(P)-bd_dom domain-containing protein OS=Glycine max OX=3847 GN=100782830 PE=4 SV=1	100782830	39.129	23	8	3	15	0.942	0.973	1.02	1.087	1.123	1.045	1.109	0.0290563
K7M9J0	NOT2_3_5 domain-containing protein OS=Glycine max OX=3847 GN=100806559 PE=4 SV=1	100806559	65.907	4.9	2	1	3	0.987	0.907	0.848	1	0.955	1.365	1.211	0.208978
C6THU0	AB hydrolase-1 domain-containing protein OS=Glycine max OX=3847 GN=100790275 PE=2 SV=1	100790275	34.975	18	5	4	7	0.859	0.89	1.037	1.078	1.032	1.112	1.156	0.0740527
I1J8H3	Peptidase A1 domain-containing protein OS=Glycine max OX=3847 GN=100808171 PE=3 SV=1	100808171	55.783	4.9	2	2	3	1.248	1.09	1.017	0.959	0.831	0.912	0.805	0.0429437
K7M985	Flowering time control protein FPA isoform A(predicted) OS=Glycine max OX=3847 GN=100806555 PE=4 SV=1	100806555	101.44	3.6	2	2	3	0.928	1.107	0.971	0.877	1.171	1.125	1.056	0.66455
C6TCA1	Peroxidase OS=Glycine max OX=3847 GN=100795412 PE=2 SV=1	100795412	38.131	55.7	17	17	40	0.914	0.936	0.953	1.031	1.14	1.077	1.159	0.00963361
I1K7N0	Transcription initiation factor IIF subunit beta isoform A(predicted) OS=Glycine max OX=3847 GN=100784080 PE=4 SV=1	100784080	29.888	17.9	4	1	4	0.839	0.982	1.068	1.078	1.036	1.057	1.098	0.243463
I1M8Y5	ENTH domain-containing protein OS=Glycine max OX=3847 GN=100809198 PE=4 SV=1	100809198	60.621	27	12	3	18	0.85	1.084	0.878	0.926	1.296	1	1.146	0.359414
A0A368UI10	4-hydroxy-tetrahydrodipicolinate reductase 2, chloroplastic(predicted) OS=Glycine max OX=3847 GN=GLYMA_16G028900 PE=4 SV=1	GLYMA_16G028900	37.416	15.7	5	5	8	0.887	1.015	1.006	0.994	1.083	1.041	1.072	0.229387
I1LRZ4	PPM-type phosphatase domain-containing protein OS=Glycine max OX=3847 GN=GLYMA_12G109500 PE=4 SV=2	GLYMA_12G109500	51.711	4.7	2	2	2
A0A0R0FDY4	Bifunctional protein FolD 4, chloroplastic(predicted) OS=Glycine max OX=3847 GN=GLYMA_18G229900 PE=3 SV=1	GLYMA_18G229900	32.304	24.2	7	7	11	0.961	0.987	0.89	0.98	1.161	1.096	1.141	0.0907832
K7N3M9	RRM domain-containing protein OS=Glycine max OX=3847 GN=100781534 PE=4 SV=1	100781534	37.698	11.5	4	4	5	1.665	1.146	1.099	0.975	0.476	0.72	0.555	0.0677334
A0A0R0GSF5	FGGY carbohydrate kinase domain-containing protein(predicted) OS=Glycine max OX=3847 GN=100795532 PE=4 SV=1	100795532	53.683	7.5	2	1	2	1.367	1.202	0.952	0.793	0.75	0.992	0.72	0.0752787
I1JWB7	MBD domain-containing protein OS=Glycine max OX=3847 GN=100800976 PE=4 SV=1	100800976	32.113	28.2	6	2	10	0.548	0.855	1.037	1.285	0.837	1.528	1.496	0.193421
K7LJP2	Uncharacterized protein OS=Glycine max OX=3847 GN=100784520 PE=4 SV=1	100784520	50.432	2.6	1	1	1	1.091	0.87	0.915	1.012	1.15	1.006	1.102	0.287977
I1LF06	Coatomer subunit delta OS=Glycine max OX=3847 GN=100778815 PE=3 SV=1	100778815	58.417	31.5	13	4	26	0.957	0.984	1.067	1.051	1.01	1.009	1.021	0.57879
I1KRD0	Stress up-regulated Nod 19(predicted) OS=Glycine max OX=3847 GN=100803184 PE=4 SV=1	100803184	47.812	12.6	5	3	5	0.839	0.823	1.245	1.158	0.818	1.196	1.091	0.639098
E2FKH5	Sieve element occlusion e OS=Glycine max OX=3847 GN=SEOe PE=2 SV=1	SEOe	79.556	3	2	2	2
I1K7E0	probable serine/threonine-protein kinase roco9(predicted) OS=Glycine max OX=3847 GN=100783908 PE=4 SV=1	100783908	37.929	12.3	4	4	5	1.075	0.934	0.872	0.92	1.226	1.007	1.094	0.454213
I1JHZ0	RRM domain-containing protein OS=Glycine max OX=3847 GN=100804294 PE=4 SV=1	100804294	31.087	19.6	4	4	6	0.982	0.966	0.933	1.04	1.057	1.048	1.092	0.00511474
A0A0R0I0H3	Monooxygenase 3(predicted) OS=Glycine max OX=3847 GN=GLYMA_10G284100 PE=4 SV=1	GLYMA_10G284100	43.91	5.8	2	2	2	1.18	0.9	0.853	1.024	0.972	1.126	1.064	0.551574
A0A0R4J3X7	MFS domain-containing protein OS=Glycine max OX=3847 GN=100802679 PE=3 SV=1	100802679	53.988	3.2	1	1	2	0.974	1.017	1.054	1.014	0.92	1.082	0.99	0.840296
K7K9K2	VIR_N domain-containing protein(predicted) OS=Glycine max OX=3847 GN=100793152 PE=4 SV=1	100793152	240.88	1.1	2	2	2	0.835	1.131	0.904	1.073	0.993	1.123	1.111	0.31352
I1LB97	60S ribosomal protein L22-2 isoform A(predicted) OS=Glycine max OX=3847 GN=GLYMA_10G151200 PE=4 SV=1	GLYMA_10G151200	14.065	37.9	5	1	17	1.24	0.987	1.083	0.945	0.971	0.822	0.827	0.0888456
I1J8D4	Ubiquitin domain-containing protein DSK2b isoform A(predicted) OS=Glycine max OX=3847 GN=100797539 PE=4 SV=1	100797539	57.239	19.2	8	4	13	0.824	0.958	0.968	1.039	1.089	1.011	1.141	0.0755656
I1LBX6	Ubiquitin carboxyl-terminal hydrolase OS=Glycine max OX=3847 GN=100807315 PE=3 SV=1	100807315	104.27	8.5	6	1	6	1.207	0.984	0.936	0.985	0.964	0.977	0.936	0.48274
I1K661	SH3 domain-containing protein OS=Glycine max OX=3847 GN=100805441 PE=4 SV=2	100805441	128.01	10.6	10	10	13	1.366	1.017	0.975	0.81	0.982	0.828	0.78	0.120801
I1NG07	PPM-type phosphatase domain-containing protein OS=Glycine max OX=3847 GN=100813810 PE=3 SV=1	100813810	41.357	2.1	1	1	1
A0A0R0H5N5	FKS1_dom1 domain-containing protein OS=Glycine max OX=3847 GN=GLYMA_13G239300 PE=4 SV=1	GLYMA_13G239300	167.62	5.3	7	3	9	1.076	1.125	1.053	0.832	1.004	0.892	0.838	0.0371164
I1KJ70	LEA_2 domain-containing protein OS=Glycine max OX=3847 GN=100780503 PE=4 SV=1	100780503	23.515	7.3	1	1	1	1.039	1.263	0.953	0.838	0.966	0.99	0.858	0.205345
I1MNM2	Rhomboid-like protein 19 isoform A(predicted) OS=Glycine max OX=3847 GN=100799282 PE=4 SV=1	100799282	34.329	7.9	2	2	3	1.043	1.079	0.896	0.911	1.118	0.917	0.976	0.786474
A0A0R4J3F5	WAT1-related protein OS=Glycine max OX=3847 GN=100786714 PE=3 SV=1	100786714	42.242	7.7	2	1	2	0.915	0.965	0.979	0.932	0.951	1.321	1.121	0.428496
K7KWN5	MBD domain-containing protein OS=Glycine max OX=3847 GN=100814375 PE=4 SV=1	100814375	34.265	35.9	10	8	13	0.844	0.996	1.07	1.118	0.84	1.111	1.055	0.695564
A0A0R0IW02	Altered inheritance of mitochondria protein 32 isoform B(predicted) OS=Glycine max OX=3847 GN=GLYMA_08G331500 PE=4 SV=1	GLYMA_08G331500	41.814	9.8	4	1	5	1.026	0.962	1.06	1.077	0.922	1.015	0.989	0.82746
A0A0R0KR15	Putative polygalacturonase(predicted) OS=Glycine max OX=3847 GN=100801823 PE=3 SV=1	100801823	36.362	7.1	3	3	3	0.902	0.957	1.027	1.096	0.97	1.13	1.107	0.165851
I1L6Y7	Thioredoxin OS=Glycine max OX=3847 GN=100803572 PE=3 SV=1	100803572	15.592	20.1	2	2	3	0.802	0.948	1.042	1.058	1.024	1.188	1.171	0.142688
C6T5K5	Prefoldin subunit 3 OS=Glycine max OX=3847 GN=100527836 PE=2 SV=1	100527836	21.411	16.4	3	1	6
I1KTG8	Protein REPRESSOR OF LRX1 1(predicted) OS=Glycine max OX=3847 GN=100803187 PE=4 SV=1	100803187	75.363	22.2	14	1	27	1.042	0.8	0.921	0.918	1.144	1.224	1.189	0.21155
I1N7D5	RRP14 domain-containing protein OS=Glycine max OX=3847 GN=GLYMA_19G074500 PE=4 SV=1	GLYMA_19G074500	33.342	6.2	2	1	2	1.585	1.374	0.936	0.805	0.686	0.662	0.553	0.0272267
C6TL19	MFS domain-containing protein OS=Glycine max OX=3847 GN=100812608 PE=2 SV=1	100812608	46.565	3	1	1	1	1.065	1.017	0.91	0.974	1.066	1.015	1.021	0.697924
K7MPQ1	AT-hook motif nuclear-localized protein OS=Glycine max OX=3847 GN=100791954 PE=4 SV=1	100791954	32.201	11.9	2	1	2	1.042	1.013	0.874	0.835	1.309	0.955	1.058	0.789095
K7MZJ0	Sucrose synthase OS=Glycine max OX=3847 GN=100802045 PE=3 SV=1	100802045	92.254	30.4	25	7	47	0.841	0.906	1.293	1.073	1.149	0.845	1.009	0.914131
I1KTK0	Ribosomal_L6e_N domain-containing protein OS=Glycine max OX=3847 GN=100811720 PE=4 SV=1	100811720	25.889	35.8	11	4	27	1.193	1.116	1.088	1.074	0.692	0.968	0.805	0.160121
I1JND0	Cytoplasmic tRNA 2-thiolation protein 2 OS=Glycine max OX=3847 GN=100804325 PE=3 SV=1	100804325	50.375	12	5	5	5	1.048	0.998	0.919	1.011	1.048	0.996	1.03	0.491867
B0M195	Peroxisomal short-chain dehydrogenase/reductase family protein OS=Glycine max OX=3847 GN=100170726 PE=2 SV=1	100170726	26.339	25	5	5	7	0.802	0.867	0.946	1.095	1.126	1.236	1.322	0.00960801
C6TER9	Mitochondrial glycoprotein(predicted) OS=Glycine max OX=3847 GN=100818815 PE=2 SV=1	100818815	28.673	36.4	7	4	9	0.868	1.063	0.982	0.987	1.027	0.955	1.019	0.742436
I1KNA0	ATP-dependent (S)-NAD(P)H-hydrate dehydratase OS=Glycine max OX=3847 GN=100807779 PE=3 SV=1	100807779	39.41	28.3	8	3	8	0.99	0.998	1.122	1.152	0.822	0.985	0.951	0.614558
A0A0R0HCJ1	Epimerase domain-containing protein OS=Glycine max OX=3847 GN=100796771 PE=4 SV=1	100796771	37.127	34.9	9	3	13	0.856	0.926	1.107	1.051	0.828	1.289	1.097	0.611535
I1KDB5	J domain-containing protein OS=Glycine max OX=3847 GN=100793797 PE=4 SV=1	100793797	40.725	13.2	5	5	5	1.188	1.04	0.927	0.923	1.034	0.932	0.916	0.353545
C6SZX0	ML domain-containing protein OS=Glycine max OX=3847 GN=100500058 PE=2 SV=1	100500058	17.237	50.3	6	6	11	1.02	0.954	1.141	0.999	0.848	1.055	0.932	0.437179
I1KRP2	Transmembrane 9 superfamily member OS=Glycine max OX=3847 GN=100784471 PE=3 SV=1	100784471	63.037	17.8	11	4	17	1.201	1.042	0.977	0.984	0.841	0.98	0.871	0.162061
A0A0R4J5J5	Peroxidase OS=Glycine max OX=3847 GN=100804620 PE=3 SV=1	100804620	35.967	47.8	13	2	28	0.812	0.928	1.025	1.086	1.196	0.911	1.155	0.244939
I1N088	CRAL-TRIO domain-containing protein OS=Glycine max OX=3847 GN=100785046 PE=4 SV=2	100785046	47.057	8.5	4	2	4	1.064	1.035	0.999	0.941	0.991	1.022	0.954	0.188552
A0A0R0FGB9	Phenylalanine--tRNA ligase, chloroplastic/mitochondrial isoform C(predicted) OS=Glycine max OX=3847 GN=100794763 PE=4 SV=1	100794763	43.76	27.3	8	2	9
I1LP03	Ubiquitin carboxyl-terminal hydrolase OS=Glycine max OX=3847 GN=100816791 PE=3 SV=1	100816791	58.486	16.8	7	4	8	0.883	1.025	0.915	0.906	1.287	1.02	1.138	0.343807
Q42785	Nonsymbiotic hemoglobin OS=Glycine max OX=3847 GN=GLYMA_11G121800 PE=2 SV=1	GLYMA_11G121800	18.048	56.5	9	8	30	0.599	0.878	1.13	1.226	1.041	1.127	1.302	0.196771
I1MBV9	Protein kinase domain-containing protein OS=Glycine max OX=3847 GN=GLYMA_14G214700 PE=4 SV=1	GLYMA_14G214700	68.106	11.1	6	1	7	0.97	1.02	1.022	0.95	1.015	1.076	1.01	0.839973
C6TK33	Triosephosphate isomerase, chloroplastic(predicted) OS=Glycine max OX=3847 GN=100798459 PE=2 SV=1	100798459	32.55	25.3	7	2	9	0.947	1.082	1.011	1.053	1.01	0.95	0.991	0.872523
I1KQY1	FBPase domain-containing protein OS=Glycine max OX=3847 GN=100787135 PE=3 SV=1	100787135	43.735	13	4	4	4	0.86	0.808	1.014	1.089	1.118	1.062	1.219	0.0433267
K7K2V9	MI domain-containing protein OS=Glycine max OX=3847 GN=100790680 PE=4 SV=1	100790680	196.66	15.3	22	9	29	0.825	0.988	0.982	0.996	1.051	1.122	1.134	0.13509
I1ML09	TOG domain-containing protein OS=Glycine max OX=3847 GN=100780183 PE=4 SV=1	100780183	123.45	7.2	8	4	12	1.754	1.186	0.865	0.704	0.861	0.663	0.586	0.0848247
I1KNC8	SAM_MT_TRM5_TYW2 domain-containing protein OS=Glycine max OX=3847 GN=100816336 PE=4 SV=2	100816336	119.45	10.1	7	7	7	1.018	1.061	0.953	1.033	1.07	0.941	1.004	0.947475
I1JQE5	Serine/threonine-protein phosphatase OS=Glycine max OX=3847 GN=100807329 PE=3 SV=1	100807329	35.673	33.5	8	1	15	0.774	0.942	1	1.144	1.04	1.165	1.233	0.0654322
I1L0H6	FAD-binding PCMH-type domain-containing protein OS=Glycine max OX=3847 GN=100786800 PE=3 SV=1	100786800	61.208	7.6	4	2	4	1.012	0.968	1.131	1.045	0.905	1.002	0.949	0.454499
A0A0R0KNP9	Casein kinase 1-like protein 6 (Fragment)(predicted) OS=Glycine max OX=3847 GN=GLYMA_03G101400 PE=4 SV=1	GLYMA_03G101400	30.181	3.5	1	1	1
I1LEE5	EGF_CA domain-containing protein OS=Glycine max OX=3847 GN=100803958 PE=4 SV=1	100803958	69.773	31.2	17	3	27	1.068	1.083	0.933	0.894	1.128	0.972	0.971	0.71886
A0A0R0I7G4	CobW C-terminal domain-containing protein OS=Glycine max OX=3847 GN=100820337 PE=4 SV=1	100820337	49.62	15.2	5	5	6	1.134	1.026	0.972	0.978	0.957	1	0.937	0.24991
A0A0R4J3P1	Glutamine synthetase OS=Glycine max OX=3847 GN=100817922 PE=3 SV=1	100817922	39.148	54.2	13	3	47	0.904	1.031	1.104	1.002	0.982	0.996	0.981	0.796595
A0A0R0EJM5	Protoporphyrinogen oxidase OS=Glycine max OX=3847 GN=547941 PE=3 SV=1	547941	41.533	3.4	1	1	1	1.014	0.803	1.018	0.985	1.146	1.083	1.134	0.22358
I1J6W1	Protein RMD5-like(predicted) OS=Glycine max OX=3847 GN=100792593 PE=4 SV=1	100792593	43.882	4.4	2	2	2	1.012	1.136	0.987	0.947	0.979	0.992	0.931	0.19827
I1M359	PPM-type phosphatase domain-containing protein OS=Glycine max OX=3847 GN=100815245 PE=3 SV=1	100815245	31.107	32.5	8	4	10	0.858	1.147	0.967	0.963	1.095	1.019	1.035	0.682913
C6T7V6	Triosephosphate isomerase, chloroplastic isoform A(predicted) OS=Glycine max OX=3847 GN=100799358 PE=2 SV=1	100799358	33.123	44	12	2	29	0.999	0.889	1.028	1.087	0.928	1.079	1.061	0.437707
A0A0R0IHC2	Glutaredoxin domain-containing protein OS=Glycine max OX=3847 GN=100811576 PE=4 SV=1	100811576	35.205	10.9	3	3	4	1.066	0.877	0.879	0.977	1.155	1.056	1.13	0.199824
A0A0R0IJJ5	Ethanolamine-phosphate cytidylyltransferase(predicted) OS=Glycine max OX=3847 GN=100804449 PE=4 SV=1	100804449	43.884	10.2	4	1	5	1.013	1.244	1.056	0.867	0.971	0.898	0.826	0.056878
I1JAI4	DEAD-box ATP-dependent RNA helicase 45 isoform A(predicted) OS=Glycine max OX=3847 GN=100784306 PE=4 SV=1	100784306	125.52	5.2	5	5	5	1.107	1.24	0.94	0.878	1.04	0.836	0.838	0.168124
K7MQH8	Nudix hydrolase domain-containing protein OS=Glycine max OX=3847 GN=GLYMA_18G076500 PE=3 SV=1	GLYMA_18G076500	30.475	5.2	1	1	1
I1L9T0	Methyltransferase OS=Glycine max OX=3847 GN=GLYMA_10G090500 PE=3 SV=1	GLYMA_10G090500	38.657	36.5	11	1	29	0.994	1.139	0.873	0.904	1.13	0.999	1.009	0.920482
A0A0R0JP45	Peptidyl-prolyl cis-trans isomerase OS=Glycine max OX=3847 GN=GLYMA_06G195800 PE=4 SV=1	GLYMA_06G195800	27.105	23.7	5	4	7	0.702	1.01	1.094	1.079	1.128	1.02	1.15	0.324296
I1JCZ8	Cytochrome b-c1 complex subunit Rieske, mitochondrial OS=Glycine max OX=3847 GN=100799135 PE=4 SV=1	100799135	29.278	24.4	5	3	12	0.965	0.991	0.923	1.008	1.344	1.028	1.174	0.185128
K7MPD2	Protein-tyrosine-phosphatase MKP1 isoform B(predicted) OS=Glycine max OX=3847 GN=GLYMA_18G013200 PE=4 SV=1	GLYMA_18G013200	57.545	2.7	1	1	1
I1MRU5	Carboxypeptidase OS=Glycine max OX=3847 GN=100815141 PE=3 SV=1	100815141	54.828	7.9	3	1	4
I1N9E1	S1 domain-containing protein OS=Glycine max OX=3847 GN=100776358 PE=4 SV=2	100776358	37.187	3.1	1	1	1	1.171	1.153	1.059	1.074	0.594	1.026	0.796	0.248102
I1JIC2	TNase-like domain-containing protein OS=Glycine max OX=3847 GN=GLYMA_02G260600 PE=4 SV=1	GLYMA_02G260600	36.269	4.6	1	1	1
A0A0R0FVX1	Flavonoid 3'-monooxygenase(predicted) OS=Glycine max OX=3847 GN=GLYMA_16G008600 PE=3 SV=1	GLYMA_16G008600	58.675	23.7	12	10	15	1.024	0.903	1.105	1.021	0.834	1.086	0.97	0.754074
I1KP02	Patellin-3 isoform A(predicted) OS=Glycine max OX=3847 GN=100788197 PE=4 SV=2	100788197	65.322	34.8	15	8	29	1.155	1.349	0.954	0.889	0.897	0.787	0.744	0.0573528
I1MEE8	DUF3700 domain-containing protein OS=Glycine max OX=3847 GN=GLYMA_15G071300 PE=4 SV=1	GLYMA_15G071300	24.872	25.9	6	3	7	0.654	0.503	0.738	0.755	2.531	0.78	2.146	0.217481
A0A0R0J2N5	Cytidine deaminase 1(predicted) OS=Glycine max OX=3847 GN=100787103 PE=4 SV=1	100787103	29.668	15.8	4	3	4	0.883	1.058	1.021	0.951	1.08	1.056	1.042	0.561824
C6T2B7	Protein BOLA2(predicted) OS=Glycine max OX=3847 GN=100500634 PE=2 SV=1	100500634	10.29	25.8	3	2	3	0.927	0.969	0.973	0.879	1.3	0.988	1.104	0.506265
I1LGU4	MSP domain-containing protein OS=Glycine max OX=3847 GN=100794270 PE=4 SV=1	100794270	24.742	14.2	3	3	4	1.009	0.988	1.062	1.096	0.846	0.996	0.96	0.593244
I1LVJ0	S-adenosylmethionine synthase OS=Glycine max OX=3847 GN=100820392 PE=3 SV=1	100820392	43.054	50.8	16	1	33	1.07	1.027	0.879	0.986	0.904	1.194	1.036	0.766539
A0A0R0GVX7	TPR_REGION domain-containing protein OS=Glycine max OX=3847 GN=100783179 PE=4 SV=1	100783179	40.869	11.4	4	4	5	1.14	1.091	1.051	1.004	0.793	0.968	0.842	0.0840906
A0A0R0KAA8	Acetolactate synthase OS=Glycine max OX=3847 GN=GLYMA_04G196100 PE=3 SV=1	GLYMA_04G196100	69.189	14.9	10	3	13	0.98	1.016	0.89	0.989	1.252	0.962	1.11	0.34636
I1N7Q9	Transmembrane protein, putative(predicted) OS=Glycine max OX=3847 GN=100788088 PE=4 SV=1	100788088	14.246	16.3	1	1	1	0.937	0.915	1.024	1.079	1.046	1.056	1.106	0.0453117
A0A0R0IJQ5	Acylsugar acyltransferase 3(predicted) OS=Glycine max OX=3847 GN=GLYMA_08G101000 PE=4 SV=1	GLYMA_08G101000	53.471	4.2	2	2	2	1.346	1.003	0.973	0.955	0.85	0.928	0.823	0.165022
A0A0R0L746	Protein root UVB sensitive 3 isoform D(predicted) OS=Glycine max OX=3847 GN=100815127 PE=4 SV=1	100815127	32.635	6.4	1	1	1
I1N3A7	Protein kinase domain-containing protein OS=Glycine max OX=3847 GN=GLYMA_18G215800 PE=4 SV=2	GLYMA_18G215800	97.762	22.7	16	4	18	0.991	0.978	0.98	1.022	1.088	1.004	1.056	0.0947786
A0A368UM86	DUF724 domain-containing protein/Bap31 domain-containing protein(predicted) OS=Glycine max OX=3847 GN=GLYMA_08G349600 PE=4 SV=1	GLYMA_08G349600	24.439	13.8	3	1	3	0.932	0.986	0.963	1.019	1.098	1.053	1.1	0.0244039
A0A0R0JYS9	Peroxidase OS=Glycine max OX=3847 GN=GLYMA_05G103600 PE=3 SV=1	GLYMA_05G103600	35.497	59.1	15	3	68	0.948	0.814	1.097	1.037	0.954	1.122	1.089	0.409066
I1JH85	NAC transcription factor OS=Glycine max OX=3847 GN=NAC012 PE=2 SV=1	NAC012	65.601	6.8	3	3	4	0.907	0.85	0.942	1.124	1.14	1.097	1.245	0.00235074
A0A0R0J6Y4	Putative WRKY transcription factor 3(predicted) OS=Glycine max OX=3847 GN=GLYMA_07G227200 PE=4 SV=1	GLYMA_07G227200	48.775	2	1	1	1	1.027	1.01	0.944	1.037	1.005	1.033	1.032	0.315801
K7N0R3	Carboxypeptidase OS=Glycine max OX=3847 GN=GLYMA_20G015100 PE=3 SV=1	GLYMA_20G015100	49.874	20.4	8	5	14	0.869	0.956	1.11	1.125	0.934	1.049	1.059	0.542957
A0A0R0JHA8	PCI domain-containing protein OS=Glycine max OX=3847 GN=100801382 PE=4 SV=1	100801382	50.678	14.2	7	1	15	1.4	1.094	0.999	0.808	0.874	0.872	0.731	0.0434519
C6T901	F-box protein SKIP16 isoform A(predicted) OS=Glycine max OX=3847 GN=100809876 PE=2 SV=1	100809876	49.843	2	1	1	1	0.854	0.866	1.147	1.18	0.878	1.147	1.118	0.450581
A0A0R4J5X2	Abhydrolase_3 domain-containing protein OS=Glycine max OX=3847 GN=100788814 PE=4 SV=1	100788814	46.471	4.8	2	2	2	1.1	1.076	0.855	1.019	1.004	0.997	0.996	0.975561
I1MCE9	Protein kinase domain-containing protein OS=Glycine max OX=3847 GN=100819540 PE=3 SV=1	100819540	40.838	25.9	7	2	15	1	1.092	1.094	1.019	0.825	1.029	0.902	0.239525
C6SYV1	shootin-1-like(predicted) OS=Glycine max OX=3847 GN=100306306 PE=2 SV=1	100306306	21.401	13.2	2	2	4	1.012	1.02	0.977	0.945	1.068	1.028	1.011	0.81803
C6SVW8	Octanoyltransferase(predicted) OS=Glycine max OX=3847 GN=100305615 PE=2 SV=1	100305615	13.033	38.9	4	1	4	0.893	1.252	0.911	1.04	0.91	1.053	0.983	0.954227
C6T5P1	Transmembrane protein, putative(predicted) OS=Glycine max OX=3847 GN=100527870 PE=2 SV=1	100527870	10.606	13.7	1	1	1
I1MUP1	Conserved oligomeric Golgi complex subunit 2 isoform A(predicted) OS=Glycine max OX=3847 GN=100817096 PE=4 SV=1	100817096	84.495	12.6	8	1	11	1.088	1.266	0.996	0.872	0.959	0.867	0.805	0.0513675
I1NES7	Glutamate--tRNA ligase, cytoplasmic(predicted) OS=Glycine max OX=3847 GN=100791298 PE=3 SV=1	100791298	83.122	33.5	25	6	39	1.056	0.964	1.041	1.078	0.899	0.915	0.945	0.408319
A0A0R0HCT4	RRM domain-containing protein OS=Glycine max OX=3847 GN=GLYMA_12G064900 PE=4 SV=1	GLYMA_12G064900	15.207	54.5	7	2	11	1.005	0.976	0.908	1.026	1.054	1.103	1.102	0.0573064
I1KQN1	C2H2-type domain-containing protein OS=Glycine max OX=3847 GN=100795754 PE=4 SV=1	100795754	42.865	2.4	1	1	1	1.588	1.624	1.521	0.454	0.395	0.478	0.28	2.92786e-05
A0A368UGV3	Hydrolase_4 domain-containing protein OS=Glycine max OX=3847 GN=GLYMA_16G051200 PE=4 SV=1	GLYMA_16G051200	76.886	8.5	6	3	6	1.092	0.999	0.946	0.958	0.916	1.041	0.96	0.509199
K7MU26	Extended synaptotagmin-2(predicted) OS=Glycine max OX=3847 GN=100783641 PE=4 SV=1	100783641	58.143	4.8	2	1	3	0.842	1.004	0.978	1.281	0.917	1.046	1.149	0.302218
A0A0R0EK65	Eukaryotic translation initiation factor 3 subunit M OS=Glycine max OX=3847 GN=GLYMA_20G089400 PE=3 SV=1	GLYMA_20G089400	46.157	35.6	10	2	17	1.202	1.182	0.952	0.909	0.846	0.914	0.8	0.0509475
I1KUQ8	Telomere repeat-binding factor 5 isoform B(predicted) OS=Glycine max OX=3847 GN=778177 PE=4 SV=1	778177	27.353	6.7	2	2	2	1.002	1.101	0.963	1.003	0.967	1.02	0.975	0.607785
K7L4W2	Kinesin motor domain-containing protein OS=Glycine max OX=3847 GN=GLYMA_08G041200 PE=3 SV=1	GLYMA_08G041200	117.89	0.7	1	1	1	1.058	1.206	1.059	0.905	0.878	0.951	0.823	0.0171379
C6TEZ8	Putative aquaporin PIP-type 7a(predicted) OS=Glycine max OX=3847 GN=100791447 PE=2 SV=1	100791447	30.779	22.8	5	4	12	1.198	1.042	0.974	0.955	0.939	0.974	0.892	0.149262
A0A0R0FV32	Succinate dehydrogenase [ubiquinone] iron-sulfur subunit, mitochondrial (Fragment) OS=Glycine max OX=3847 GN=GLYMA_16G066200 PE=3 SV=1	GLYMA_16G066200	26.496	40.2	10	2	15	0.932	1	1.024	1.027	0.883	1.03	0.995	0.907805
A0A0R0G016	Transcription initiation factor IIF subunit alpha OS=Glycine max OX=3847 GN=100812247 PE=3 SV=1	100812247	58.619	12.2	5	5	6	0.897	1.109	0.772	0.991	0.982	0.894	1.032	0.724867
I1KDW1	Protein kinase domain-containing protein OS=Glycine max OX=3847 GN=100798022 PE=4 SV=1	100798022	57.338	2.9	2	1	2	0.785	1.184	0.819	1.031	1.12	1.111	1.17	0.261328
K7MIH7	Methyl-CpG-binding domain-containing protein 13 isoform A(predicted) OS=Glycine max OX=3847 GN=100778412 PE=4 SV=1	100778412	65.461	3	1	1	1	0.972	1.085	0.856	0.91	1.056	1.17	1.077	0.50524
I1J9Y5	Putative calcium-binding protein CML13(predicted) OS=Glycine max OX=3847 GN=GLYMA_01G211700 PE=4 SV=1	GLYMA_01G211700	16.535	73.5	11	3	21	0.991	1.003	0.779	0.997	1.183	1.011	1.151	0.219334
A0A0R0KJC9	CBS domain-containing protein CBSCBSPB5(predicted) OS=Glycine max OX=3847 GN=GLYMA_04G196800 PE=4 SV=1	GLYMA_04G196800	47.315	27.1	9	9	12	1.124	1.06	1.013	0.947	0.896	0.978	0.882	0.03413
A0A0R0IMY4	TPR_MLP1_2 domain-containing protein OS=Glycine max OX=3847 GN=100788022 PE=4 SV=1	100788022	177.83	10.9	15	3	15	1.205	0.985	0.99	0.944	1.017	0.91	0.903	0.252699
I1KIS3	Aldedh domain-containing protein OS=Glycine max OX=3847 GN=100783920 PE=3 SV=1	100783920	54.509	38.1	18	4	26	0.869	0.892	1.008	1.15	1.004	1.163	1.198	0.0516315
I1JZT5	Plasma membrane ATPase OS=Glycine max OX=3847 GN=100819324 PE=3 SV=1	100819324	105.02	33	28	1	60	1.018	0.968	0.949	1.041	1.007	1.074	1.064	0.0914575
I1KZW7	Pyrophosphate--fructose 6-phosphate 1-phosphotransferase subunit beta OS=Glycine max OX=3847 GN=100797925 PE=3 SV=1	100797925	61.394	36.3	18	3	42	0.82	1.079	1.002	1.007	1.063	1.104	1.094	0.328781
I1KS01	Lipoxygenase OS=Glycine max OX=3847 GN=100814410 PE=3 SV=1	100814410	103.67	15.5	13	12	18	1.2	1.125	0.921	0.93	0.991	0.901	0.869	0.18624
A0A0R0K1Q3	BZIP domain-containing protein OS=Glycine max OX=3847 GN=100813098 PE=4 SV=1	100813098	30.901	7.4	2	2	2	0.95	1.062	0.886	0.939	1.194	1.008	1.084	0.427807
I1MN39	Proteasome subunit alpha type OS=Glycine max OX=3847 GN=100790481 PE=3 SV=1	100790481	27.192	30.1	7	1	11	0.944	1.062	1.11	0.94	0.946	1.059	0.945	0.419717
A0A0R0K631	Symplekin(predicted) OS=Glycine max OX=3847 GN=100789876 PE=4 SV=1	100789876	146.03	4.7	5	5	5	1.181	1.095	1.027	0.967	0.906	0.846	0.823	0.025335
I1MGS7	Glycosyltransferase family 92 protein OS=Glycine max OX=3847 GN=100787815 PE=3 SV=1	100787815	57.965	1.7	1	1	1	1.342	1.495	0.841	0.798	0.734	0.839	0.645	0.0853225
I1JFB4	Gnk2-homologous domain-containing protein OS=Glycine max OX=3847 GN=102662232 PE=4 SV=1	102662232	14.431	6.8	1	1	1	1.072	0.934	0.956	1.041	1.1	0.946	1.042	0.537806
C6ZS09	Calcineurin-like phosphoesterase OS=Glycine max OX=3847 GN=100499649 PE=2 SV=1	100499649	34.688	10.9	3	3	3	0.942	0.952	1.006	1.092	1.009	1.06	1.09	0.0489533
I1MS39	PCI domain-containing protein OS=Glycine max OX=3847 GN=GLYMA_17G045500 PE=4 SV=1	GLYMA_17G045500	18.882	41.3	6	2	8	1.087	1.033	0.962	0.928	0.973	1.07	0.964	0.534838
I1KQV6	PB1 domain-containing protein OS=Glycine max OX=3847 GN=100810467 PE=4 SV=2	100810467	51.987	26.1	8	4	15	0.822	0.992	1.118	1.019	1.025	1.09	1.069	0.466219
K7LT00	SWI/SNF complex subunit SWI3D isoform A(predicted) OS=Glycine max OX=3847 GN=100786881 PE=4 SV=1	100786881	109.93	2.9	2	1	2	1.167	1.264	0.907	0.931	0.828	0.96	0.815	0.146358
A0A0R0FXV9	THO complex subunit 7A isoform A(predicted) OS=Glycine max OX=3847 GN=GLYMA_15G080600 PE=4 SV=1	GLYMA_15G080600	22.965	11	2	2	2	1.061	0.964	1.031	1.031	0.979	0.989	0.981	0.604139
C7S8C0	Germin-like protein OS=Glycine max OX=3847 GN=GLYMA_10G168900 PE=2 SV=1	GLYMA_10G168900	24.985	26.3	5	3	14	1.596	0.841	0.9	0.882	0.73	1.124	0.82	0.513557
I1M068	TPT domain-containing protein OS=Glycine max OX=3847 GN=732611 PE=4 SV=1	732611	44.025	2.5	1	1	1
A0A0R4J583	Ent-kaurenoic acid oxidase 2(predicted) OS=Glycine max OX=3847 GN=100781238 PE=3 SV=1	100781238	57.309	2.6	1	1	1	1.096		0.975	1.249	0.859	0.881	0.962	0.76935
C6ZRR4	NAK-type protein kinase OS=Glycine max OX=3847 GN=100305404 PE=2 SV=1	100305404	102.28	1.8	2	2	3	1.19	1.095	0.921	0.978	0.826	1.051	0.891	0.329084
I1N1W7	Putative mitochondrial-processing peptidase subunit beta, mitochondrial isoform A(predicted) OS=Glycine max OX=3847 GN=100777553 PE=3 SV=1	100777553	58.804	52.9	21	5	51	0.911	0.963	1.006	0.988	1.054	1.01	1.06	0.16453
C6SY73	Ribosomal_L28e domain-containing protein OS=Glycine max OX=3847 GN=100499921 PE=2 SV=1	100499921	16.889	52	10	2	36	0.99	1.199	1.017	0.944	0.925	0.973	0.886	0.130338
I1LH13	PPC domain-containing protein OS=Glycine max OX=3847 GN=100789687 PE=4 SV=2	100789687	26.256	12.6	3	3	3	1.091	0.994	0.991	0.94	1.131	1.007	1.001	0.984673
C6T8I5	TauD domain-containing protein OS=Glycine max OX=3847 GN=100797326 PE=2 SV=1	100797326	36.054	27.2	8	8	10	0.923	0.876	1.074	1.026	1.081	1.027	1.091	0.227449
A0A0R0E8A2	P-loop containing nucleoside triphosphate hydrolase(predicted) OS=Glycine max OX=3847 GN=GLYMA_20G058300 PE=4 SV=1	GLYMA_20G058300	31.012	7.6	2	2	2	1.16	1.1	1.085	0.992	0.786	0.942	0.813	0.0451621
C6T3W3	Ribosomal_L18e/L15P domain-containing protein OS=Glycine max OX=3847 GN=100527293 PE=2 SV=1	100527293	16.362	36.3	5	3	11	1.077	1.083	0.907	0.98	1.047	0.915	0.959	0.600107
I1MID7	50S ribosomal protein L13, chloroplastic(predicted) OS=Glycine max OX=3847 GN=GLYMA_15G209000 PE=3 SV=1	GLYMA_15G209000	27.113	14.8	3	3	3	1.1	1.016	1.014	0.986	0.931	1.008	0.935	0.131936
I1NEF7	AMMECR1 domain-containing protein OS=Glycine max OX=3847 GN=100802057 PE=4 SV=1	100802057	23.987	26.5	6	2	6
I1JEV8	Abhydrolase_3 domain-containing protein OS=Glycine max OX=3847 GN=GLYMA_02G134000 PE=4 SV=1	GLYMA_02G134000	36.872	52.3	12	12	19	0.933	0.953	0.949	0.995	1.157	1.046	1.128	0.0573367
I1LGB7	S5 DRBM domain-containing protein OS=Glycine max OX=3847 GN=100820352 PE=3 SV=1	100820352	30.248	51.3	15	2	41	1.205	0.966	0.751	0.894	1.19	0.838	1	0.971802
I1LQU0	Mitochondrial ATP synthase subunit(predicted) OS=Glycine max OX=3847 GN=100306502 PE=4 SV=1	100306502	6.5236	16.4	1	1	1	0.745	0.925	1.052	1.015	1.293	1.014	1.22	0.191969
K7LXA6	4-diphosphocytidyl-2-C-methyl-D-erythritol kinase, chloroplastic/chromoplastic(predicted) OS=Glycine max OX=3847 GN=100779074 PE=3 SV=1	100779074	43.846	10.9	3	3	3	0.972	0.89	1.017	0.966	1.11	0.99	1.065	0.341398
K7LV77	Protein kinase domain-containing protein OS=Glycine max OX=3847 GN=100786501 PE=4 SV=1	100786501	74.845	8.3	5	3	5	1.13	0.986	1.324	0.856	0.768	1.003	0.764	0.0801879
I1MP65	Abscisic stress-ripening protein 1(predicted) OS=Glycine max OX=3847 GN=GLYMA_16G166600 PE=4 SV=1	GLYMA_16G166600	12.626	28.8	2	2	3	0.762	1.017	0.916	0.94	1.189	1.171	1.224	0.146799
Q6TXD0	3-ketoacyl-CoA thiolase OS=Glycine max OX=3847 GN=547735 PE=2 SV=1	547735	47.041	42.2	13	3	22	0.916	0.852	1.139	0.971	1.026	1.238	1.113	0.392874
I1MM08	Malic enzyme OS=Glycine max OX=3847 GN=100784112 PE=3 SV=2	100784112	65.194	50.1	24	5	67	0.928	0.843	1.033	1.01	1.011	1.157	1.133	0.162519
A0A0R0KXM2	PPM-type phosphatase domain-containing protein OS=Glycine max OX=3847 GN=GLYMA_02G172900 PE=4 SV=1	GLYMA_02G172900	27.538	16.9	4	4	4	1.15	1.02	0.934	0.964	1.058	0.931	0.951	0.540524
A0A0R0H9F2	PPM-type phosphatase domain-containing protein OS=Glycine max OX=3847 GN=GLYMA_12G226100 PE=3 SV=1	GLYMA_12G226100	29.35	37.7	8	4	10	0.846	1.009	1.031	1.02	1.12	1.032	1.099	0.231809
I1KPW0	X8 domain-containing protein OS=Glycine max OX=3847 GN=100799275 PE=3 SV=1	100799275	54.436	11.2	5	2	6	1.106	1.098	0.921	0.95	1.002	0.973	0.936	0.366489
I1MDY7	GTP_cyclohydro2 domain-containing protein OS=Glycine max OX=3847 GN=100801046 PE=3 SV=2	100801046	59.082	13.6	7	1	8	0.817	0.982	1.062	1.011	1.132	1.049	1.116	0.247849
A0A0R4J5H0	30S ribosomal protein 2, chloroplastic(predicted) OS=Glycine max OX=3847 GN=GLYMA_15G271200 PE=4 SV=1	GLYMA_15G271200	26.842	6.1	2	2	2
I1JXH8	Putative aspartyl aminopeptidase isoform A(predicted) OS=Glycine max OX=3847 GN=100776903 PE=3 SV=1	100776903	53.268	32.2	12	3	28	0.915	0.994	1.059	0.989	0.992	1.104	1.039	0.52094
A0A0R0FGB1	Calcium uptake protein, mitochondrial isoform B(predicted) OS=Glycine max OX=3847 GN=100806575 PE=4 SV=1	100806575	36.699	2.8	1	1	1	0.712	0.863	1.177	1.173	0.968	1.179	1.206	0.269258
I1MM43	Non-specific phospholipase C4 isoform A(predicted) OS=Glycine max OX=3847 GN=100789421 PE=4 SV=1	100789421	52.048	21.3	8	4	8	0.803	1.059	0.963	1.1	1.045	1.091	1.145	0.161044
I1J5U5	t-SNARE coiled-coil homology domain-containing protein OS=Glycine max OX=3847 GN=GLYMA_01G052800 PE=4 SV=1	GLYMA_01G052800	25.355	16.2	4	1	5	1.131	1.098	0.917	0.827	1.141	0.922	0.919	0.478904
I1K4E8	paramyosin(predicted) OS=Glycine max OX=3847 GN=100781547 PE=4 SV=1	100781547	74.668	2.7	2	2	2	1.249	0.995	0.994	0.91	0.963	0.94	0.869	0.157163
C6TK92	Biotin carboxyl carrier protein of acetyl-CoA carboxylase OS=Glycine max OX=3847 GN=100777962 PE=2 SV=1	100777962	29.327	9.6	3	1	6	0.998	0.945	0.914	0.889	1.272	1.016	1.112	0.423835
I1M311	Mannosyltransferase OS=Glycine max OX=3847 GN=100805094 PE=3 SV=1	100805094	64.093	14.2	6	6	7	0.957	0.864	0.916	1.02	1.033	1.045	1.132	0.0148649
I1K6H5	Short-chain dehydrogenase TIC 32, chloroplastic isoform A(predicted) OS=Glycine max OX=3847 GN=100793781 PE=4 SV=1	100793781	34.323	24.1	6	6	8	0.94	0.954	1.002	1.013	1.044	1.072	1.08	0.0375552
K7MR64	Protein MEI2-like 2 isoform A(predicted) OS=Glycine max OX=3847 GN=100812324 PE=4 SV=1	100812324	93.685	2.8	2	1	2	0.869	0.973	1.157	1.141	0.848	1.085	1.025	0.858614
I1JPI7	Ribos_L4_asso_C domain-containing protein OS=Glycine max OX=3847 GN=GLYMA_03G177400 PE=4 SV=1	GLYMA_03G177400	43.675	21.9	7	1	16	1.229	1.224	0.921	1.033	0.843	0.804	0.794	0.137066
I1MGS2	Plasma membrane-associated cation-binding protein 1(predicted) OS=Glycine max OX=3847 GN=100786734 PE=4 SV=1	100786734	24.269	52.8	11	3	21	1.009	1.186	1.019	0.898	0.881	0.948	0.848	0.0461153
I1KRI7	60S ribosomal protein L27 OS=Glycine max OX=3847 GN=100817943 PE=3 SV=1	100817943	15.679	43	6	2	10	1.23	1.202	1.078	0.986	0.676	0.869	0.721	0.0461386
I1LU76	Peroxidase OS=Glycine max OX=3847 GN=100803114 PE=3 SV=1	100803114	35.801	48.5	11	3	41	1.01	0.917	0.988	1.03	1.003	1.114	1.08	0.149977
I1JBL5	Mitochondrial zinc maintenance protein 1, mitochondrial(predicted) OS=Glycine max OX=3847 GN=100305547 PE=3 SV=1	100305547	11.681	15.1	1	1	1	1.144	0.947	1.232	1.024	0.907	0.805	0.823	0.138761
I1KGH5	ATP-dependent 6-phosphofructokinase OS=Glycine max OX=3847 GN=100796614 PE=3 SV=2	100796614	50.886	9.3	4	1	10	0.733	0.868	1.023	0.988	1.457	0.962	1.298	0.2021
I1K6W9	50S ribosomal protein L3, chloroplastic(predicted) OS=Glycine max OX=3847 GN=GLYMA_06G001800 PE=3 SV=1	GLYMA_06G001800	28.978	6.4	2	1	2	1.278	1.046	1.042	0.984	0.778	0.934	0.801	0.086052
C6T4Z8	Transmembrane protein, putative(predicted) OS=Glycine max OX=3847 GN=100527649 PE=2 SV=1	100527649	8.6676	13	1	1	3	0.976	1.004	1.026	1.046	1.011	0.993	1.015	0.527989
I1MXT2	Sec3-PIP2_bind domain-containing protein OS=Glycine max OX=3847 GN=100779844 PE=4 SV=2	100779844	101.19	8.9	6	6	7	1.302	1.076	0.96	0.82	0.922	0.771	0.753	0.0540868
I1N1Y6	40S ribosomal protein S8 OS=Glycine max OX=3847 GN=GLYMA_18G157300 PE=3 SV=1	GLYMA_18G157300	24.761	42.4	8	3	22	1.284	1.401	0.91	0.828	0.856	0.765	0.681	0.0535003
I1JNU0	Mitochondrial Rho GTPase OS=Glycine max OX=3847 GN=100803790 PE=3 SV=1	100803790	71.432	1.7	1	1	1	1.072	1.013	0.949	0.938	1.028	1.051	0.994	0.915691
I1LG92	Transmembrane protein, putative(predicted) OS=Glycine max OX=3847 GN=102659628 PE=4 SV=1	102659628	22.84	12.4	2	2	2	1.124	1.019	0.912	0.903	1.119	0.966	0.978	0.808934
A0A0R0G080	3-hydroxyisobutyrate dehydrogenase(predicted) OS=Glycine max OX=3847 GN=GLYMA_15G131200 PE=4 SV=1	GLYMA_15G131200	26.193	3.7	1	1	1	0.793	0.885	1.103	1.102	0.992	1.193	1.182	0.191527
I1K785	AT-rich interactive domain-containing protein 5(predicted) OS=Glycine max OX=3847 GN=100797486 PE=3 SV=2	100797486	45.494	11.1	4	4	4	0.996	1.124	0.926	0.938	1.048	0.986	0.976	0.747542
I1MCQ9	30S ribosomal protein S17, chloroplastic(predicted) OS=Glycine max OX=3847 GN=100782488 PE=3 SV=1	100782488	16.08	19.6	2	2	3	0.955	1.036	1.027	0.952	1.064	1.017	1.005	0.917137
I1LP18	Luc7-like protein 3(predicted) OS=Glycine max OX=3847 GN=GLYMA_12G012900 PE=4 SV=1	GLYMA_12G012900	40.542	23.1	7	7	9	0.928	1.022	0.965	1.056	0.962	1.152	1.087	0.237882
A0A0R0KK82	PfkB domain-containing protein OS=Glycine max OX=3847 GN=100794767 PE=4 SV=1	100794767	25.93	9.2	2	2	2	1.115	1.117	0.856	0.922	1.057	0.976	0.957	0.714711
A0A0R0F259	Pyruvate decarboxylase 1 isoform A(predicted) OS=Glycine max OX=3847 GN=100782747 PE=3 SV=1	100782747	65.272	29.6	12	2	39	0.718	1.058	1.023	1.116	1.162	0.974	1.162	0.296597
A0A0R4J4A1	Fe2OG dioxygenase domain-containing protein OS=Glycine max OX=3847 GN=100816981 PE=3 SV=1	100816981	33.575	28.1	7	6	11	0.938	1.054	0.9	1.004	1.197	0.978	1.099	0.306024
C6TFR9	Knot1 domain-containing protein OS=Glycine max OX=3847 GN=100788332 PE=2 SV=1	100788332	8.451	21.9	1	1	1
K7KR13	D-aminoacyl-tRNA deacylase(predicted) OS=Glycine max OX=3847 GN=GLYMA_05G183800 PE=4 SV=1	GLYMA_05G183800	41.472	5.3	2	2	2	1.105	0.879	0.859	0.999	1.19	1.009	1.125	0.286115
I1LFB3	LRRNT_2 domain-containing protein OS=Glycine max OX=3847 GN=100810872 PE=4 SV=1	100810872	65.192	5	3	3	3
C6TN06	RRM domain-containing protein OS=Glycine max OX=3847 GN=100791351 PE=2 SV=1	100791351	22.529	14.2	1	1	1	0.738	0.99	0.93	1.027	1.403	0.945	1.27	0.196902
A0A0R0EY92	Epimerase domain-containing protein OS=Glycine max OX=3847 GN=GLYMA_18G091500 PE=4 SV=1	GLYMA_18G091500	35.786	53.5	13	13	22	0.884	0.894	0.92	1.065	1.015	1.099	1.178	0.00325234
I1LWI3	PHB domain-containing protein OS=Glycine max OX=3847 GN=100306559 PE=4 SV=1	100306559	31.551	24.5	6	1	16	0.758	0.829	1.038	1.11	1.015	1.274	1.295	0.0833176
K7L948	UBX domain-containing protein OS=Glycine max OX=3847 GN=100780532 PE=4 SV=1	100780532	52.233	15.8	6	3	7	0.984	0.951	1.019	1.026	0.908	1.178	1.053	0.579569
A0A0R0FLD1	Ribosomal protein OS=Glycine max OX=3847 GN=100306418 PE=3 SV=1	100306418	16.817	5.3	1	1	1
I1JK28	FSH1 domain-containing protein OS=Glycine max OX=3847 GN=GLYMA_03G004300 PE=4 SV=1	GLYMA_03G004300	30.078	20.9	6	2	8	0.942	1.108	1.081	1.12	0.804	1.016	0.939	0.561681
I1NIH4	Protein HLB1 isoform A(predicted) OS=Glycine max OX=3847 GN=100786164 PE=4 SV=1	100786164	58.504	24.8	10	4	17	0.902	1.042	1.028	1.026	0.901	1.058	1.004	0.954836
I1MEH9	Pentatricopeptide repeat-containing protein, mitochondrial(predicted) OS=Glycine max OX=3847 GN=100805658 PE=4 SV=1	100805658	55.633	2.3	1	1	1	1.153	1.11	0.92	0.993	0.973	0.901	0.901	0.254901
I1JXF6	Zinc finger CCCH domain-containing protein 43(predicted) OS=Glycine max OX=3847 GN=100776363 PE=4 SV=1	100776363	61.323	4.7	2	1	2	1.072	1.153	1.037	1.039	0.794	0.971	0.86	0.144729
A0A0R0G8T3	Stress up-regulated Nod 19(predicted) OS=Glycine max OX=3847 GN=GLYMA_15G131300 PE=4 SV=1	GLYMA_15G131300	35.03	22.8	4	2	8	0.58	0.528	1.268	1.125	0.998	1.584	1.56	0.17745
I1KPN4	Glutamine-dependent NAD(+) synthetase OS=Glycine max OX=3847 GN=100777145 PE=3 SV=1	100777145	81.285	4.2	3	1	3	1.068	0.993	1.107	0.995	0.988	0.903	0.911	0.105444
I1L4A9	Protein SAR DEFICIENT 1(predicted) OS=Glycine max OX=3847 GN=100803213 PE=4 SV=2	100803213	54.925	2.7	1	1	1	1.313	0.989	1.053	0.977	0.879	0.843	0.804	0.0929965
I1LB73	Single-stranded DNA-binding protein, mitochondrial(predicted) OS=Glycine max OX=3847 GN=100792996 PE=4 SV=1	100792996	23.998	17.5	4	1	4	0.947	0.883	1.114	0.99	1.047	1.077	1.058	0.455839
I1JQ75	Peptidase A1 domain-containing protein OS=Glycine max OX=3847 GN=100805927 PE=3 SV=1	100805927	51.779	17.5	7	7	8	1.102	1.014	0.983	0.974	0.93	0.974	0.929	0.122759
K7KDN6	DUF21 domain-containing protein(predicted) OS=Glycine max OX=3847 GN=GLYMA_03G072800 PE=4 SV=1	GLYMA_03G072800	12.268	14.7	1	1	1	1.072	1.449	0.791	0.656	1.145	0.914	0.82	0.460929
I1ML65	WD_REPEATS_REGION domain-containing protein OS=Glycine max OX=3847 GN=100818850 PE=4 SV=1	100818850	38.616	18.6	5	5	6	1.099	1.055	0.929	0.961	1.096	0.949	0.975	0.734145
I1ME34	Amidase domain-containing protein OS=Glycine max OX=3847 GN=100778732 PE=4 SV=1	100778732	66.281	18.5	9	3	10	0.974	0.996	0.97	1.025	0.95	1.144	1.061	0.360838
I1NCN7	Bifunctional fucokinase/fucose pyrophosphorylase(predicted) OS=Glycine max OX=3847 GN=100803620 PE=4 SV=1	100803620	115.74	2.3	2	2	2	1.304	1.104	0.991	0.914	0.927	0.808	0.779	0.0546469
I1LHC6	protein IN CHLOROPLAST ATPASE BIOGENESIS, chloroplastic-like(predicted) OS=Glycine max OX=3847 GN=100809304 PE=4 SV=1	100809304	38.634	6.9	2	2	2	1.017	0.978	1.007	0.912	1.155	0.975	1.013	0.912282
I1JUJ5	histone chaperone RTT106(predicted) OS=Glycine max OX=3847 GN=100777431 PE=4 SV=1	100777431	35.406	7.1	2	1	2	0.747	0.844	0.96	1.001	1.401	1.084	1.367	0.0694572
K7KBF1	BP28CT domain-containing protein OS=Glycine max OX=3847 GN=100798087 PE=4 SV=1	100798087	241.13	1	2	2	2	1.861	1.059	0.894	0.81	0.692	0.732	0.586	0.0984275
K7LHI7	AB hydrolase-1 domain-containing protein OS=Glycine max OX=3847 GN=100799698 PE=4 SV=1	100799698	58.557	4.5	2	2	3	1.143	1.064	0.952	0.981	0.886	1.03	0.917	0.283565
I1J4C7	SNF2 domain protein(predicted) OS=Glycine max OX=3847 GN=100790501 PE=4 SV=1	100790501	57.399	3.7	2	1	2	1.567	1.317	0.836	0.881	0.7	0.748	0.626	0.0921065
A0A0R0G4T6	tRNAse Z TRZ4, mitochondrial(predicted) OS=Glycine max OX=3847 GN=GLYMA_15G017900 PE=3 SV=1	GLYMA_15G017900	104.49	5	4	2	5	1.016	0.922	0.807	0.813	1.011	1.486	1.206	0.444075
A0A0R0GCL0	Flowering-promoting factor 1(predicted) OS=Glycine max OX=3847 GN=GLYMA_14G133300 PE=4 SV=1	GLYMA_14G133300	9.1043	14.1	1	1	1	0.847	0.513	1.085	1.064	1.472	1.058	1.47	0.163582
I1JS35	FAD-binding PCMH-type domain-containing protein OS=Glycine max OX=3847 GN=100791439 PE=4 SV=2	100791439	65.564	39	20	8	42	0.917	1.013	0.938	0.965	1.235	0.944	1.096	0.40341
I1JJU1	Fasciclin-like arabinogalactan protein 2(predicted) OS=Glycine max OX=3847 GN=100805178 PE=4 SV=1	100805178	43.557	23.4	6	1	11	0.904	0.936	0.978	0.942	1.284	0.994	1.143	0.273734
I1NF48	F-box/LRR-repeat protein 4(predicted) OS=Glycine max OX=3847 GN=100781531 PE=4 SV=1	100781531	45.016	9.8	4	4	4	1.135	1.074	0.986	0.961	0.959	0.941	0.895	0.0586285
A0A0R0LKJ9	Protein kinase domain-containing protein OS=Glycine max OX=3847 GN=GLYMA_01G206300 PE=4 SV=1	GLYMA_01G206300	60.655	1.5	1	1	1	1.052	0.78	1.06	0.984	1.083	1.094	1.093	0.411076
A0A0R4J4G7	Xanthoxin dehydrogenase(predicted) OS=Glycine max OX=3847 GN=100786658 PE=4 SV=1	100786658	29.392	20	5	5	5	0.938	1.108	1.07	1.094	0.879	1.033	0.965	0.673258
I1KQK6	TPR_REGION domain-containing protein OS=Glycine max OX=3847 GN=100786059 PE=4 SV=1	100786059	63.818	16.8	8	8	10	1.097	1.048	0.982	0.972	0.96	0.976	0.93	0.0924125
I1KGJ0	ABC transporter G family member 36 isoform A(predicted) OS=Glycine max OX=3847 GN=100806025 PE=3 SV=1	100806025	167.74	25.2	34	4	55	1.137	1.164	0.946	0.948	0.838	0.977	0.851	0.11928
I1N6L1	Protein YIF1B-A(predicted) OS=Glycine max OX=3847 GN=100803636 PE=4 SV=1	100803636	29.961	11.9	2	1	3
I1KEI7	AP-5 complex subunit zeta-1 isoform A(predicted) OS=Glycine max OX=3847 GN=100796067 PE=4 SV=1	100796067	62.75	1.8	1	1	1	1.397	1.525	0.852	0.802	0.732	0.74	0.603	0.0602057
I1MNG0	Amino_oxidase domain-containing protein OS=Glycine max OX=3847 GN=100781247 PE=4 SV=1	100781247	61.376	25.1	11	4	13	0.928	0.982	1.009	1.032	1.021	1.077	1.072	0.0765978
I1LWS1	Ribosome biogenesis protein WDR12 homolog OS=Glycine max OX=3847 GN=100811859 PE=3 SV=1	100811859	47.97	17.5	6	1	7	1.12	1.002	0.868	1.005	1.054	0.999	1.023	0.73382
I1J654	BSD domain-containing protein OS=Glycine max OX=3847 GN=100800894 PE=4 SV=1	100800894	32.619	27.1	6	1	6	1.154	1.036	1.039	0.96	0.931	0.935	0.875	0.0228661
I1JNW2	tRNA (guanine-N(7)-)-methyltransferase non-catalytic subunit OS=Glycine max OX=3847 GN=100809122 PE=3 SV=1	100809122	44.775	14.1	4	4	4	0.988	0.845	1.005	1.038	1.228	1.031	1.162	0.132958
I1KNJ6	Cytochrome b561 and DOMON domain-containing protein OS=Glycine max OX=3847 GN=100791878 PE=4 SV=1	100791878	43.893	12.7	3	1	5
I1J5P4	Delta8-sphingolipid desaturase 1 OS=Glycine max OX=3847 GN=GLYMA_01G046000 PE=4 SV=1	GLYMA_01G046000	51.37	3.6	2	1	2	1.327	1.087	0.891	0.848	0.99	0.897	0.828	0.222771
I1MBZ8	Putative tRNA pseudouridine synthase Pus10 isoform A(predicted) OS=Glycine max OX=3847 GN=100780683 PE=4 SV=1	100780683	55.091	5	2	2	2
K7K5E5	Far upstream element-binding protein 3(predicted) OS=Glycine max OX=3847 GN=100800173 PE=4 SV=1	100800173	84.294	21.3	13	1	17	0.89	1.15	0.984	1.001	0.885	1.153	1.005	0.966998
K7MR44	TPR_REGION domain-containing protein OS=Glycine max OX=3847 GN=100806083 PE=4 SV=1	100806083	54.548	27.8	11	2	17	1.162	1.008	1.017	0.987	0.667	0.99	0.83	0.221554
I1MRW9	Pleiotropic drug resistance protein 3 isoform A(predicted) OS=Glycine max OX=3847 GN=100819411 PE=3 SV=2	100819411	162.2	8.2	10	10	11	1.124	1.07	0.999	0.998	0.896	1.016	0.911	0.148004
I1LJ14	Subtilisin-like protease SBT1.6(predicted) OS=Glycine max OX=3847 GN=100778492 PE=3 SV=1	100778492	81.512	7.8	5	4	6	1.093	1.058	1.05	0.966	0.963	0.978	0.908	0.00187469
I1JRY6	Jasmonic acid-amido synthetase JAR1 isoform A(predicted) OS=Glycine max OX=3847 GN=100777944 PE=4 SV=1	100777944	64.407	10.2	5	5	5	0.981	0.959	1.103	1.005	0.941	1.02	0.975	0.651474
A0A0R0JZ42	Putative aquaporin PIP1-2 isoform A(predicted) OS=Glycine max OX=3847 GN=GLYMA_05G208700 PE=3 SV=1	GLYMA_05G208700	30.897	17.4	5	3	9	1.272	1.276	0.928	0.988	0.767	0.873	0.756	0.0996498
A0A0R0JQ71	Heparanase-like protein 1 isoform A(predicted) OS=Glycine max OX=3847 GN=100782283 PE=4 SV=1	100782283	47.994	1.9	1	1	2	1.26	1.054	0.931	0.901	0.994	0.907	0.863	0.208065
I1L7V1	NAD(P)-bd_dom domain-containing protein OS=Glycine max OX=3847 GN=100783463 PE=4 SV=1	100783463	48.057	27.4	13	2	21	1.29	1.296	0.899	0.867	0.855	0.842	0.736	0.0733934
C6TJ97	Peroxisomal 2,4-dienoyl-CoA reductase(predicted) OS=Glycine max OX=3847 GN=100800885 PE=2 SV=1	100800885	31.966	16.4	4	1	7	1.041	0.813	1.004	1.158	0.89	1.163	1.124	0.383773
I1L749	Protein LURP-one-related 15 isoform A(predicted) OS=Glycine max OX=3847 GN=100817983 PE=4 SV=1	100817983	24.013	24.2	5	1	5	0.968	0.857	1.134	1.143	0.905	1.062	1.051	0.652536
A0A0R0I7A8	Putative ureidoglycolate hydrolase(predicted) OS=Glycine max OX=3847 GN=GLYMA_10G214000 PE=4 SV=1	GLYMA_10G214000	20.731	43.9	5	5	8	0.914	0.992	0.983	1.024	1.117	0.958	1.073	0.251876
A0A0R4J4U7	Peroxidase OS=Glycine max OX=3847 GN=547871 PE=3 SV=1	547871	35.666	45.1	10	2	36	0.816	1.018	1.002	0.99	1.117	1.038	1.109	0.248649
C6SY94	Protein mago nashi like(predicted) OS=Glycine max OX=3847 GN=100499908 PE=2 SV=1	100499908	17.706	47	5	5	10	1.022	0.986	0.998	0.992	0.988	1.032	1.002	0.918016
I1N8W5	Glucan endo-1,3-beta-glucosidase(predicted) OS=Glycine max OX=3847 GN=100776357 PE=3 SV=1	100776357	38.654	13.8	4	1	6	0.847	0.893	1.165	1.188	0.942	1.034	1.089	0.489476
A0A0R0JVJ1	Helicase C-terminal domain-containing protein OS=Glycine max OX=3847 GN=100793583 PE=4 SV=1	100793583	63.572	3.9	2	2	2
I1KVT7	7-dehydrocholesterol reductase(predicted) OS=Glycine max OX=3847 GN=102659420 PE=4 SV=1	102659420	40.055	3.7	1	1	1	0.957	0.991	0.945	1.013	0.956	1.198	1.095	0.28125
I1MKZ4	SHSP domain-containing protein OS=Glycine max OX=3847 GN=GLYMA_16G038600 PE=3 SV=1	GLYMA_16G038600	23.098	12.7	2	2	3	1.017	1.078	1.052	1.06	0.949	0.91	0.928	0.187787
K7MM25	Glycosyltransferases OS=Glycine max OX=3847 GN=100788223 PE=3 SV=1	100788223	55.919	2.6	1	1	1
I1JML1	ATP-synt_DE_N domain-containing protein OS=Glycine max OX=3847 GN=100780778 PE=3 SV=1	100780778	20.771	14.2	4	1	9	0.92	0.879	0.801	1.067	1.225	1.154	1.325	0.00784526
A0A0R0GZ86	MBD domain-containing protein OS=Glycine max OX=3847 GN=GLYMA_13G365500 PE=4 SV=1	GLYMA_13G365500	29.849	25.7	5	3	8	0.9	1.225	1.042	1.003	0.839	1.11	0.932	0.598931
A0A0R0HL80	Transcription factor TGA4(predicted) OS=Glycine max OX=3847 GN=548066 PE=4 SV=1	548066	41.008	9.1	3	2	3	0.924	1.042	1.004	1.101	0.958	1.031	1.04	0.504869
K7N2C4	Acid phosphatase 1(predicted) OS=Glycine max OX=3847 GN=100781343 PE=4 SV=1	100781343	31.34	32.4	8	3	8	1.146	0.995	1.001	0.942	0.885	0.893	0.866	0.0466353
I1J5D7	Fatty acid hydroxylase domain-containing protein OS=Glycine max OX=3847 GN=100816716 PE=3 SV=1	100816716	25.906	9	2	1	2	0.911	1.278	0.879	1.153	0.79	1.057	0.978	0.907926
A0A0R0G057	Beta-glucosidase BoGH3B(predicted) OS=Glycine max OX=3847 GN=GLYMA_15G129500 PE=4 SV=1	GLYMA_15G129500	54.797	22.9	8	2	11	1.118	0.898	0.94	0.962	0.978	1.158	1.048	0.620107
A0A0R0EV63	GTP_EFTU_D3 domain-containing protein (Fragment) OS=Glycine max OX=3847 GN=GLYMA_19G078900 PE=4 SV=1	GLYMA_19G078900	16.929	37	7	1	37	1.252	1.336	1.158	0.842	0.694	0.779	0.618	0.00228534
I1K1Q6	DAGKc domain-containing protein OS=Glycine max OX=3847 GN=100800104 PE=4 SV=1	100800104	81.073	1.5	1	1	1
I1LXK7	Protein QUIRKY(predicted) OS=Glycine max OX=3847 GN=100787960 PE=4 SV=2	100787960	114.19	2.4	3	2	3	1.137	1.142	0.995	0.932	0.981	0.864	0.848	0.0483144
C6T8R3	Integrase catalytic domain-containing protein(predicted) OS=Glycine max OX=3847 GN=100796094 PE=2 SV=1	100796094	39.849	21.3	5	1	9
I1KE48	Arf-GAP domain-containing protein OS=Glycine max OX=3847 GN=100815076 PE=4 SV=1	100815076	52.481	14	5	3	6	0.814	0.94	0.971	1.066	1.054	1.216	1.224	0.0459569
A0A0R0IDF2	N-acetyltransferase domain-containing protein OS=Glycine max OX=3847 GN=GLYMA_09G170700 PE=4 SV=1	GLYMA_09G170700	29.431	5.4	2	2	2	0.775	0.918	0.702	0.741	1.631	1.25	1.512	0.205974
C9WSW4	GDP-D-mannose pyrophosphorylase OS=Glycine max OX=3847 GN=GMP1 PE=2 SV=1	GMP1	39.63	25.2	5	2	6	0.908	0.989	0.943	1.043	1.27	0.962	1.153	0.188836
I1K0B0	Purple acid phosphatase OS=Glycine max OX=3847 GN=100814531 PE=3 SV=2	100814531	70.396	13.1	7	4	9	0.879	1.016	1.008	0.98	1.105	1.154	1.116	0.182243
A0A0R0J3N4	YTH domain-containing protein OS=Glycine max OX=3847 GN=100816860 PE=4 SV=1	100816860	69.641	8.6	4	1	5	1.183	1.112	1.031	0.952	0.829	0.951	0.821	0.0314913
I1KIJ3	Phospholipase D beta 1(predicted) OS=Glycine max OX=3847 GN=100805294 PE=4 SV=1	100805294	117.36	7	6	5	6	0.938	0.905	1.067	1.105	0.968	1.061	1.077	0.302075
I1NI64	Multiple organellar RNA editing factor 2, chloroplastic isoform A(predicted) OS=Glycine max OX=3847 GN=GLYMA_20G206400 PE=4 SV=1	GLYMA_20G206400	26.665	32.1	7	3	11	1.167	1.256	1.056	0.912	0.837	0.995	0.789	0.0285705
I1NB78	AB hydrolase-1 domain-containing protein OS=Glycine max OX=3847 GN=100799903 PE=4 SV=1	100799903	35.81	14.8	4	3	7	0.853	0.874	1.148	1.014	0.998	1.134	1.094	0.397719
A0A368UHX5	DhaK domain-containing protein OS=Glycine max OX=3847 GN=GLYMA_15G201200 PE=4 SV=1	GLYMA_15G201200	93.854	5	4	1	4	0.897	0.828	1.061	1.113	1.073	1.088	1.175	0.0869047
I1KJ56	Nop domain-containing protein OS=Glycine max OX=3847 GN=100779446 PE=4 SV=1	100779446	61.464	20.5	9	3	13	1.334	1.147	0.961	0.898	0.803	0.785	0.722	0.0371204
I1ML28	H/ACA ribonucleoprotein complex subunit OS=Glycine max OX=3847 GN=100799823 PE=3 SV=1	100799823	19.899	21	2	2	2	1.166	1.217	0.997	0.864	1.006	0.792	0.788	0.0603231
A0A0R0GWP9	Chromatin modification-related protein MEAF6(predicted) OS=Glycine max OX=3847 GN=100499798 PE=4 SV=1	100499798	15.645	7.7	1	1	1	0.793	1.034	1.088	1.16	1.048	0.936	1.079	0.522913
K7MFB2	BAR domain-containing protein OS=Glycine max OX=3847 GN=100805134 PE=4 SV=1	100805134	67.575	6.8	3	1	4	1.107	1.155	1.18	1.09	0.689	0.853	0.765	0.0998262
I1J4R0	NAD(P)-bd_dom domain-containing protein OS=Glycine max OX=3847 GN=GLYMA_01G014400 PE=4 SV=1	GLYMA_01G014400	32.615	8.6	2	1	3	0.954	1.051	1.059	1.05	0.857	1.122	0.989	0.857514
I1KK43	PRA1 family protein OS=Glycine max OX=3847 GN=100527037 PE=3 SV=1	100527037	18.481	10.5	1	1	1	0.909	0.943	0.91	0.844	1.213	1.224	1.188	0.268353
A0A0R0HVX5	WD repeat-containing protein WRAP73(predicted) OS=Glycine max OX=3847 GN=100775593 PE=4 SV=1	100775593	47.923	4.3	2	2	2	1.285	1.246	0.897	0.872	0.852	0.898	0.765	0.0923785
I1LFG6	Formate--tetrahydrofolate ligase isoform A(predicted) OS=Glycine max OX=3847 GN=GLYMA_10G293800 PE=3 SV=1	GLYMA_10G293800	67.624	41.5	20	9	28	0.864	0.934	0.988	1.074	0.924	1.092	1.109	0.195212
I1KHX2	Histone domain-containing protein OS=Glycine max OX=3847 GN=GLYMA_07G057300 PE=3 SV=1	GLYMA_07G057300	22.184	8.9	1	1	2	1.031	1.084	1.077	1.056	0.853	0.962	0.899	0.160958
A0A0R0I9F0	Dehydrogenase/reductase SDR family member FEY(predicted) OS=Glycine max OX=3847 GN=100782533 PE=3 SV=1	100782533	32.12	5.5	2	2	2	1.116	1.207	0.988	0.989	0.896	0.858	0.828	0.0601904
I1K072	Programmed cell death protein 4 isoform A(predicted) OS=Glycine max OX=3847 GN=100784244 PE=4 SV=1	100784244	77.317	16.3	8	2	11	1.396	0.614	1.32	0.885	0.97	0.868	0.818	0.629798
I1L3X9	Sucrose synthase OS=Glycine max OX=3847 GN=100805344 PE=3 SV=2	100805344	104.15	10.9	9	8	10	1.223	1.162	1.114	0.886	0.686	0.87	0.698	0.01353
I1LYN0	Succinate--CoA ligase [ADP-forming] subunit beta, mitochondrial OS=Glycine max OX=3847 GN=100790952 PE=3 SV=1	100790952	45.34	45.3	14	4	29	0.889	1.017	1.011	1.079	1.011	1.106	1.096	0.146292
I1JAU2	Heat shock 70 kDa protein 8(predicted) OS=Glycine max OX=3847 GN=100809773 PE=3 SV=1	100809773	62.044	3.9	2	2	2	0.944	0.954	1.124	0.94	1.074	1.016	1.003	0.95178
I1JI54	Adenylosuccinate lyase OS=Glycine max OX=3847 GN=100818533 PE=3 SV=1	100818533	59.967	12.7	6	2	9	1.034	0.938	1.014	1.072	0.94	1.084	1.037	0.556442
I1KZR6	Protein kinase domain-containing protein OS=Glycine max OX=3847 GN=100788400 PE=4 SV=2	100788400	100.75	13.1	10	2	10	0.943	1.116	0.981	1.068	0.756	1.21	0.998	0.908055
C6TMH1	ZnMc domain-containing protein OS=Glycine max OX=3847 GN=548001 PE=2 SV=1	548001	40.076	8.1	3	3	6	0.99	1.079	1.023	0.918	1.108	0.788	0.91	0.3671
I1JTB8	Glucose-6-phosphate isomerase OS=Glycine max OX=3847 GN=GLYMA_04G032600 PE=3 SV=1	GLYMA_04G032600	62.656	38.7	18	13	38	0.93	0.973	1.004	1.016	1.075	1.028	1.073	0.0659079
I1KC47	Proteasome subunit beta OS=Glycine max OX=3847 GN=100779240 PE=3 SV=1	100779240	29.262	48.2	10	10	19	0.804	0.976	1.005	1.011	1.209	1.01	1.16	0.180001
I1LC42	rRNA-processing protein efg1(predicted) OS=Glycine max OX=3847 GN=100784700 PE=4 SV=1	100784700	37.059	4.8	1	1	1	0.944	1.1	1.066	0.938	1.066	0.935	0.945	0.425782
I1KRS9	Transmembrane protein 214-A(predicted) OS=Glycine max OX=3847 GN=100795409 PE=4 SV=1	100795409	66.107	30.7	16	5	26	1.025	1.074	0.976	0.954	0.999	0.864	0.916	0.156815
I1J574	ATP-citrate synthase alpha chain protein 1(predicted) OS=Glycine max OX=3847 GN=GLYMA_01G028900 PE=4 SV=1	GLYMA_01G028900	46.623	37.8	15	3	30	1.094	1.071	1.045	0.96	1.051	0.931	0.917	0.0846816
A0A0R0IHL7	Annexin OS=Glycine max OX=3847 GN=100794685 PE=3 SV=1	100794685	35.414	11.1	3	2	5	1.08	0.851	0.908	1.046	1.16	1.078	1.157	0.125343
A0A0R0KKL6	Methyltransferase OS=Glycine max OX=3847 GN=100779883 PE=3 SV=1	100779883	69.313	17	10	4	11	1.288	1.07	0.94	0.906	0.934	0.918	0.836	0.136943
I1MW74	PCI domain-containing protein OS=Glycine max OX=3847 GN=100777365 PE=4 SV=1	100777365	47.064	28.7	8	4	11	1.042	0.99	1.146	1.018	0.936	0.947	0.913	0.14779
I1J7T4	Methionine aminopeptidase OS=Glycine max OX=3847 GN=100785022 PE=3 SV=1	100785022	43.899	41.6	10	5	13	0.973	0.996	1.022	0.922	1.09	1.052	1.024	0.701716
I1MJV6	YTH domain-containing protein OS=Glycine max OX=3847 GN=100800887 PE=4 SV=1	100800887	53.643	4	1	1	1
A0A0R0I2H0	RNA polymerase III subunit C3 OS=Glycine max OX=3847 GN=100803947 PE=4 SV=1	100803947	57.247	3.8	2	2	2	1.199	1.193	1.018	0.886	0.908	0.845	0.774	0.0117045
I1JGG9	t-SNARE coiled-coil homology domain-containing protein OS=Glycine max OX=3847 GN=100809258 PE=3 SV=1	100809258	37.279	21.2	8	3	10	0.91	0.897	1.257	1.135	0.633	1.057	0.922	0.664215
K7MZI8	Pectinesterase OS=Glycine max OX=3847 GN=100813592 PE=3 SV=1	100813592	67.974	7.3	4	2	6	1.316	1.238	0.991	0.872	0.764	0.875	0.708	0.024934
I1LMC1	RRM domain-containing protein OS=Glycine max OX=3847 GN=100820344 PE=4 SV=1	100820344	31.746	45.6	13	1	19	0.848	1.292	1.103	0.866	1.028	0.911	0.865	0.373828
A0A0R0H3C2	NEDD8-activating enzyme E1 regulatory subunit OS=Glycine max OX=3847 GN=100777973 PE=3 SV=1	100777973	55.047	21.1	8	1	15	0.95	1.081	0.963	0.933	1.213	0.898	1.017	0.933921
I1LR88	DNA ligase OS=Glycine max OX=3847 GN=100783155 PE=3 SV=1	100783155	86.291	1.4	1	1	1
A0A0R0JPL6	Peptidase A1 domain-containing protein OS=Glycine max OX=3847 GN=GLYMA_06G093600 PE=3 SV=1	GLYMA_06G093600	50.072	30.8	9	2	18	1.252	1.138	0.99	0.923	0.764	0.97	0.786	0.07275
I1LI03	Sodium-dependent phosphate transporter 1(predicted) OS=Glycine max OX=3847 GN=GLYMA_11G075600 PE=4 SV=1	GLYMA_11G075600	22.696	8.7	2	2	2	1.227	1.035	1.007	0.938	0.951	0.893	0.851	0.0712676
C6TIQ7	Cytochrome c domain-containing protein OS=Glycine max OX=3847 GN=100777056 PE=2 SV=1	100777056	33.589	45.9	9	2	20	1.1	0.898	1.084	1.069	0.887	0.913	0.931	0.462771
C6SYJ0	Adenylate kinase isoenzyme 6 homolog OS=Glycine max OX=3847 GN=100306226 PE=2 SV=1	100306226	20.408	4.5	1	1	1
K7KA61	Glycosyltransferase OS=Glycine max OX=3847 GN=100792458 PE=3 SV=1	100792458	52.252	10.1	4	4	4	1.058	0.919	1.053	1.039	0.966	0.995	0.99	0.878127
I1M292	Enoyl-CoA delta isomerase 3(predicted) OS=Glycine max OX=3847 GN=100819162 PE=4 SV=1	100819162	25.743	22.4	4	4	4	0.897	0.82	1.079	0.99	1.045	1.137	1.134	0.219967
I1LC96	Ureidoglycolate hydrolase isoform A(predicted) OS=Glycine max OX=3847 GN=GLYMA_10G184900 PE=4 SV=1	GLYMA_10G184900	49.853	32.1	11	11	18	0.881	0.982	1.014	1.066	1.024	1.095	1.107	0.092262
I1L7V7	Usp domain-containing protein OS=Glycine max OX=3847 GN=100527357 PE=4 SV=1	100527357	17.256	32.3	4	1	7	1.098	0.73	1.119	1.049	1.133	0.92	1.053	0.686401
I1M6K6	Glycerophosphodiester phosphodiesterase GDPDL1 isoform A(predicted) OS=Glycine max OX=3847 GN=100792750 PE=4 SV=1	100792750	81.744	14.6	7	4	13	1.012	0.956	1.027	1.102	0.972	0.986	1.022	0.676443
I1L2Z0	Glycosyltransferase OS=Glycine max OX=3847 GN=100807122 PE=3 SV=2	100807122	50.91	2.4	1	1	1
K7L6T7	Protein kinase domain-containing protein OS=Glycine max OX=3847 GN=100808507 PE=4 SV=1	100808507	73.685	11.6	7	2	9	0.9	0.996	0.924	0.95	1.264	1.005	1.141	0.246339
A0A0R0GE22	Bet_v_1 domain-containing protein OS=Glycine max OX=3847 GN=GLYMA_15G218900 PE=4 SV=1	GLYMA_15G218900	17.624	52.6	8	7	17	0.838	0.758	1.126	1.184	0.949	1.166	1.212	0.219055
A0A0R0JT11	Bystin(predicted) OS=Glycine max OX=3847 GN=100812921 PE=4 SV=1	100812921	37.812	7.1	2	2	2	1.59	1.188	0.862	0.792	0.838	0.768	0.659	0.0961193
A0A0R0H0V4	Fe2OG dioxygenase domain-containing protein OS=Glycine max OX=3847 GN=100786017 PE=3 SV=1	100786017	40.629	2.5	1	1	1	0.817	0.815	1.176	1.104	1.03	1.124	1.16	0.260451
I1K518	J domain-containing protein OS=Glycine max OX=3847 GN=100793418 PE=4 SV=2	100793418	108.06	8.1	5	1	8	1.168	0.951	0.809	0.759	1.083	1.271	1.063	0.800219
K7N529	Bifunctional TH2 protein, mitochondrial isoform A(predicted) OS=Glycine max OX=3847 GN=100813450 PE=4 SV=1	100813450	67.978	7.7	4	4	4	1.226	1.05	0.976	0.976	0.859	0.972	0.863	0.142596
K7KYW0	Glycylpeptide N-tetradecanoyltransferase OS=Glycine max OX=3847 GN=100776780 PE=3 SV=1	100776780	38.587	23.8	7	1	11	1.144	1.302	1.289	0.87	0.687	0.915	0.662	0.0127644
I1LGV6	PPIase cyclophilin-type domain-containing protein OS=Glycine max OX=3847 GN=GLYMA_11G038700 PE=4 SV=1	GLYMA_11G038700	37.009	18.4	4	1	6	1.281	0.845	0.795	0.832	1.227	1.051	1.065	0.715179
I1M3X1	MSP domain-containing protein OS=Glycine max OX=3847 GN=GLYMA_13G301300 PE=4 SV=1	GLYMA_13G301300	29.998	15.5	4	1	6	1.165	1.117	0.76	0.832	1.372	0.771	0.978	0.871841
I1J9Y8	Putative transferase, mitochondrial(predicted) OS=Glycine max OX=3847 GN=GLYMA_01G212000 PE=4 SV=1	GLYMA_01G212000	31.692	21.6	5	2	6	0.891	0.799	0.848	0.786	1.932	0.733	1.36	0.551014
I1MUP6	SNF1-related protein kinase regulatory subunit gamma-1 isoform A(predicted) OS=Glycine max OX=3847 GN=100818156 PE=4 SV=1	100818156	46.379	24.5	9	2	14	0.888	0.893	1.21	1.105	1.054	0.901	1.023	0.814936
A0A0R0JWI5	NADH dehydrogenase(predicted) OS=Glycine max OX=3847 GN=100500578 PE=4 SV=1	100500578	44.649	2.5	1	1	1	1.103	0.937	1.22	0.954	0.899	0.949	0.86	0.13923
A0A0R0GYY6	Abhydrolase_3 domain-containing protein OS=Glycine max OX=3847 GN=GLYMA_13G189800 PE=4 SV=1	GLYMA_13G189800	30.496	3.7	1	1	1
I1KCG2	Pex14_N domain-containing protein OS=Glycine max OX=3847 GN=GLYMA_06G182600 PE=4 SV=1	GLYMA_06G182600	50.084	10.9	3	3	4	0.996	0.988	1.026	0.876	0.97	1.057	0.964	0.520877
I1LWR8	Biotin carboxyl carrier protein of acetyl-CoA carboxylase OS=Glycine max OX=3847 GN=100807065 PE=4 SV=1	100807065	28.87	9.8	3	1	5	0.918	0.982	0.914	1.006	1.15	1.078	1.149	0.0374579
I1MY18	S-adenosyl-L-methionine-dependent methyltransferase(predicted) OS=Glycine max OX=3847 GN=100812467 PE=4 SV=1	100812467	46.842	8.8	3	1	4	1.044	1.072	1.009	0.926	1.021	0.977	0.936	0.114153
Q9FQD4	Glutathione S-transferase GST 24 OS=Glycine max OX=3847 GN=GSTF10 PE=2 SV=1	GSTF10	24.772	21.9	5	1	5	0.917	0.916	1.084	0.996	0.923	1.23	1.08	0.520033
C6T717	Ubiquitin-like domain-containing CTD phosphatase(predicted) OS=Glycine max OX=3847 GN=100812010 PE=2 SV=1	100812010	38.101	10	3	1	3	1.252	1.078	0.903	0.66	0.991	1.158	0.869	0.456111
K7K8B8	BHLH domain-containing protein OS=Glycine max OX=3847 GN=GLYMA_02G142800 PE=4 SV=1	GLYMA_02G142800	19.407	13	2	1	2
A0A0R0HDN1	Calcium-dependent protein kinase 28(predicted) OS=Glycine max OX=3847 GN=100805954 PE=4 SV=1	100805954	48.73	5.6	2	2	2	1.107	1.011	0.978	1.045	0.954	0.961	0.956	0.399886
I1J8T0	Isoflavone reductase OS=Glycine max OX=3847 GN=IFR1 PE=2 SV=1	IFR1	35.574	50.3	14	4	31	0.831	0.785	0.954	1.087	1.137	1.219	1.34	0.011584
B8XJY4	Acyl-[acyl-carrier-protein] desaturase OS=Glycine max OX=3847 GN=SAD2 PE=2 SV=1	SAD2	46.085	34.1	13	2	20	0.898	0.894	1.024	1.34	0.93	0.982	1.155	0.338746
K7KWB0	Enolase 1, chloroplastic isoform A(predicted) OS=Glycine max OX=3847 GN=100787451 PE=3 SV=1	100787451	51.872	37.3	14	6	21	1.068	1.026	0.97	0.963	1.006	0.964	0.957	0.241606
C6TK27	WD_REPEATS_REGION domain-containing protein OS=Glycine max OX=3847 GN=100820541 PE=2 SV=1	100820541	38.166	31.4	10	4	14	0.914	0.97	0.992	1.038	1.118	1.03	1.108	0.0459935
I1N5N0	Pyruvate kinase OS=Glycine max OX=3847 GN=100037452 PE=3 SV=1	100037452	55.244	37.8	17	4	48	0.784	0.952	0.989	1.027	1.411	0.882	1.218	0.305825
C6TK44	TPT domain-containing protein OS=Glycine max OX=3847 GN=732612 PE=2 SV=1	732612	43.435	8.1	2	1	2	0.927	1.02	1.101	1.089	0.876	1.057	0.991	0.905738
K7L8A0	SHSP domain-containing protein OS=Glycine max OX=3847 GN=100794510 PE=3 SV=1	100794510	55.252	18.2	7	6	7	0.838	0.857	1.085	1.109	1.001	1.223	1.199	0.140378
A0A0R0IM11	Spatacsin_C domain-containing protein(predicted) OS=Glycine max OX=3847 GN=100800361 PE=4 SV=1	100800361	319.07	0.4	1	1	1	1.062	0.981	0.994	1.129	1.015	0.873	0.993	0.8905
I1KC54	4-coumarate--CoA ligase-like 9 isoform A(predicted) OS=Glycine max OX=3847 GN=100804044 PE=4 SV=1	100804044	65.019	12.7	5	5	8	0.895	0.79	1.028	1.062	1.044	1.189	1.215	0.0829932
I1MC33	HATPase_c domain-containing protein OS=Glycine max OX=3847 GN=100779976 PE=3 SV=1	100779976	93.499	27.7	20	2	29	1.224	1.03	0.904	1.035	0.948	0.909	0.916	0.44141
K7LNL2	Aconitate hydratase OS=Glycine max OX=3847 GN=100811955 PE=3 SV=1	100811955	98.445	41.1	31	4	69	0.897	0.99	1.032	1.076	0.904	1.09	1.052	0.543521
I1KCL8	Protein EDS1L isoform B(predicted) OS=Glycine max OX=3847 GN=100775870 PE=4 SV=1	100775870	69.654	9.7	6	3	6	0.998	0.994	1.104	1.113	0.738	1.13	0.963	0.720683
C6SWI3	Photosystem II 10 kDa polypeptide, chloroplastic(predicted) OS=Glycine max OX=3847 GN=100305752 PE=2 SV=1	100305752	14.298	10.9	1	1	1
I1L1J2	DNA repair protein recA-like 3, mitochondrial isoform A(predicted) OS=Glycine max OX=3847 GN=100798983 PE=3 SV=2	100798983	46.508	3.2	1	1	1	1.46	1.445	1.067	0.763	0.599	0.723	0.525	0.00716681
I1LY75	Ubiquinone biosynthesis protein OS=Glycine max OX=3847 GN=100801376 PE=3 SV=1	100801376	33.902	17.6	4	2	4	0.996	1.16	0.881	0.878	1.126	1.001	0.989	0.93446
I1L4R2	Protein kinase domain-containing protein OS=Glycine max OX=3847 GN=100794193 PE=3 SV=1	100794193	43.541	8.3	3	3	3	1.266	0.934	0.981	1.013	0.827	1.027	0.901	0.444128
I1KMK0	Ubiquitin carboxyl-terminal hydrolase 12 isoform A(predicted) OS=Glycine max OX=3847 GN=100779090 PE=4 SV=1	100779090	35.255	3.2	1	1	1	1.082	0.859	1.211	1.052	0.786	1.083	0.927	0.624276
I1JJ05	PsbP domain-containing protein OS=Glycine max OX=3847 GN=100813388 PE=4 SV=1	100813388	28.017	12	3	3	4	1.667	0.756	1.059	1.008	0.752	0.893	0.762	0.406831
I1K565	Ribonuclease OS=Glycine max OX=3847 GN=100809534 PE=4 SV=1	100809534	108.52	40.7	31	13	49	1.147	0.999	1.006	1.004	0.899	0.959	0.908	0.158614
K7M611	WD_REPEATS_REGION domain-containing protein OS=Glycine max OX=3847 GN=100810444 PE=4 SV=1	100810444	30.268	5.9	2	2	2	1.04	0.998	0.944	0.946	1.033	1.09	1.029	0.60677
I1KZ11	Signal recognition particle 9 kDa protein OS=Glycine max OX=3847 GN=100811012 PE=3 SV=1	100811012	12.098	19.4	2	2	3	0.88	1.071	1	1.082	0.987	1.04	1.054	0.43677
A0A0R0GDA7	Myb-related protein 3R-1(predicted) OS=Glycine max OX=3847 GN=100786044 PE=4 SV=1	100786044	109.39	1.3	1	1	1	0.405	0.334	1.793	1.569	0.211	1.848	1.433	0.742755
I1JN51	TGACG-sequence-specific DNA-binding protein TGA-2.1 isoform C(predicted) OS=Glycine max OX=3847 GN=100780071 PE=4 SV=1	100780071	49.313	12	5	4	6	0.783	0.95	0.969	0.912	1.245	1.029	1.179	0.228251
I1J496	Aha1_N domain-containing protein OS=Glycine max OX=3847 GN=GLYMA_01G001000 PE=4 SV=1	GLYMA_01G001000	23.409	9.7	3	2	5	1.001	1.026	0.97	0.93	1.064	1.058	1.018	0.741851
I1JPD0	Arf-GAP domain-containing protein OS=Glycine max OX=3847 GN=100801306 PE=4 SV=1	100801306	52.907	16.5	8	1	10	1.004	0.98	0.915	0.861	1.264	1.01	1.081	0.59319
K7MVB9	Transket_pyr domain-containing protein OS=Glycine max OX=3847 GN=100781680 PE=4 SV=1	100781680	116.12	37.2	29	5	47	1.241	1.256	0.966	0.896	0.915	0.672	0.717	0.0631369
C6TJX5	UBIQUITIN_CONJUGAT_2 domain-containing protein OS=Glycine max OX=3847 GN=100789495 PE=2 SV=1	100789495	16.612	67.8	8	6	14	0.969	1.07	0.984	0.908	1.252	0.938	1.025	0.896826
I1JN08	Cytochrome P450 94A1(predicted) OS=Glycine max OX=3847 GN=100812147 PE=3 SV=1	100812147	56.75	13.6	7	7	8	0.948	0.81	1.068	1.114	0.85	1.248	1.137	0.431186
I1LMU3	S1 motif domain-containing protein OS=Glycine max OX=3847 GN=100805950 PE=4 SV=1	100805950	38.4	28.5	10	2	18	1.35	1.346	0.8	0.972	0.744	0.844	0.732	0.203106
K7KHP9	HTH La-type RNA-binding domain-containing protein OS=Glycine max OX=3847 GN=100775279 PE=4 SV=1	100775279	56.19	3.5	2	2	5	1.013	1.041	1.013	1.01	1.214	1.052	1.068	0.328484
A0A0R0KGD7	Helitron_like_N domain-containing protein OS=Glycine max OX=3847 GN=GLYMA_03G084800 PE=4 SV=1	GLYMA_03G084800	66.153	1.2	1	1	1
K7L1C5	Transmembrane protein 87B isoform A(predicted) OS=Glycine max OX=3847 GN=100816334 PE=4 SV=1	100816334	56.765	4.8	2	2	3	1.139	1.2	0.958	0.951	0.763	1.028	0.832	0.170086
A0A0R0HQI1	Aa_trans domain-containing protein (Fragment) OS=Glycine max OX=3847 GN=GLYMA_11G086700 PE=4 SV=1	GLYMA_11G086700	38.99	2.2	1	1	1	1.652	1.42	0.791	0.779	0.603	0.806	0.566	0.0942421
I1KUU6	Transmembrane 9 superfamily member OS=Glycine max OX=3847 GN=100780529 PE=3 SV=1	100780529	73.692	25.6	14	6	21	1.002	1.034	0.9	0.962	1.141	0.972	1.047	0.552942
K7MK99	Mannosyltransferase OS=Glycine max OX=3847 GN=GLYMA_17G068600 PE=3 SV=1	GLYMA_17G068600	50.308	3.5	1	1	1	1.35	0.916	0.831	1.05	1.036	0.861	0.952	0.857471
I1KQ06	Protein kinase domain-containing protein OS=Glycine max OX=3847 GN=100801952 PE=3 SV=1	100801952	45.539	6.8	2	2	2	1.056	0.928	0.954	0.934	0.97	1.214	1.061	0.582786
C6T0R5	Ribosomal_L18e/L15P domain-containing protein OS=Glycine max OX=3847 GN=100500164 PE=2 SV=1	100500164	20.981	33.7	6	1	12	1.358	1.205	0.925	0.903	0.896	0.759	0.733	0.0766996
I1JRL2	Putative transcription factor(predicted) OS=Glycine max OX=3847 GN=100790030 PE=4 SV=1	100790030	44.614	9.4	3	2	3	1.054	1.134	0.905	0.966	0.97	1.024	0.957	0.593861
I1JAC3	Mitochondrial adenine nucleotide transporter ADNT1 isoform A(predicted) OS=Glycine max OX=3847 GN=100784834 PE=3 SV=1	100784834	36.021	21.5	7	2	7	0.726	0.566	1.102	1.09	1.112	1.472	1.535	0.10318
I1MLX0	CASP-like protein OS=Glycine max OX=3847 GN=100818485 PE=3 SV=1	100818485	34.801	3.8	1	1	1	1.012	0.934	1.072	1.034	1.1	0.897	1.004	0.976288
K7MTT9	Phospholipid-transporting ATPase OS=Glycine max OX=3847 GN=100789830 PE=3 SV=1	100789830	145.97	1.6	2	1	2	1.132	1.161	0.921	0.942	0.95	0.944	0.882	0.17768
A0A0R0EAZ4	Cysteine-rich receptor-like protein kinase 29 isoform A(predicted) OS=Glycine max OX=3847 GN=GLYMA_20G138800 PE=4 SV=1	GLYMA_20G138800	82.888	7.6	4	3	4	1.105	1.08	0.868	0.96	1.004	1.031	0.981	0.870512
K7M2Y2	Ubiquitin carboxyl-terminal hydrolase OS=Glycine max OX=3847 GN=100817733 PE=3 SV=1	100817733	98.883	4.7	4	4	4	1.159	1.017	0.983	0.952	0.935	1.065	0.934	0.359195
A0A0R0I3N7	WD_REPEATS_REGION domain-containing protein OS=Glycine max OX=3847 GN=100782357 PE=4 SV=1	100782357	52.651	23.1	7	2	10	0.754	0.956	0.865	1.014	1.334	1.116	1.345	0.0495148
I1JUR9	Signal peptide peptidase isoform A(predicted) OS=Glycine max OX=3847 GN=100801697 PE=4 SV=1	100801697	37.833	7.9	3	1	3	1.029	0.888	0.894	1.128	1.114	0.999	1.153	0.0807246
I1MM89	40S ribosomal protein S8 OS=Glycine max OX=3847 GN=100527664 PE=3 SV=1	100527664	24.81	42.5	7	1	20	1.284	1.596	0.908	0.944	0.564	0.766	0.6	0.0849968
I1KPN2	Importin N-terminal domain-containing protein OS=Glycine max OX=3847 GN=100818831 PE=4 SV=1	100818831	96.377	26.7	19	15	41	1.252	1.277	1.083	0.912	0.702	0.8	0.668	0.011435
I1LY62	Cathepsin H(predicted) OS=Glycine max OX=3847 GN=100798890 PE=4 SV=1	100798890	24.819	9.4	2	2	2	0.72	0.742	0.887	1.002	1.62	1.052	1.564	0.06168
I1MJL6	Ribosomal_L6e_N domain-containing protein OS=Glycine max OX=3847 GN=100784101 PE=4 SV=1	100784101	25.931	35.8	11	4	28	1.098	1.152	1.052	1.013	0.776	0.908	0.817	0.0638322
I1NC70	Putative transcription factor(predicted) OS=Glycine max OX=3847 GN=100779712 PE=4 SV=1	100779712	44.736	5.9	2	1	2	1.04	1.156	0.909	1.055	0.826	1.077	0.953	0.668576
A0A0R0L0Q0	Transmembrane protein 214-A isoform A(predicted) OS=Glycine max OX=3847 GN=100795617 PE=4 SV=1	100795617	66.408	12.3	6	6	6	1.179	1.1	1.02	0.888	0.95	0.886	0.826	0.0162498
C6T549	MAPK kinase substrate protein (Fragment)(predicted) OS=Glycine max OX=3847 GN=100527696 PE=2 SV=1	100527696	10.839	10.1	1	1	1
I1LZ19	Importin subunit alpha OS=Glycine max OX=3847 GN=100782992 PE=3 SV=2	100782992	55.875	8.7	3	3	3	1.137	1.051	1.034	0.999	0.937	0.937	0.892	0.0345255
A0A0R0IQ79	Rab-GAP TBC domain-containing protein OS=Glycine max OX=3847 GN=100780720 PE=4 SV=1	100780720	49.841	8.2	3	3	3	1.383	0.913	0.966	0.905	0.913	0.972	0.855	0.350741
I1M5M7	Glycos_transf_1 domain-containing protein OS=Glycine max OX=3847 GN=100795000 PE=4 SV=1	100795000	78.466	3.7	3	3	3	1.612	1.247	0.904	0.781	0.714	0.792	0.608	0.0505181
I1JB59	Methyltransferase OS=Glycine max OX=3847 GN=100780043 PE=3 SV=1	100780043	70.644	13.8	10	1	11
I1MEW0	Transmembrane protein 230 isoform A(predicted) OS=Glycine max OX=3847 GN=100784815 PE=4 SV=1	100784815	13.317	19	2	2	4	0.978	0.97	0.842	0.979	1.202	0.976	1.132	0.224505
K7KDV4	Transcription initiation factor TFIID subunit 14b (Fragment)(predicted) OS=Glycine max OX=3847 GN=GLYMA_03G087300 PE=4 SV=1	GLYMA_03G087300	14.805	6.2	1	1	1
A0A0R0KHH6	Ras-related protein RABD2a(predicted) OS=Glycine max OX=3847 GN=GLYMA_03G110200 PE=4 SV=1	GLYMA_03G110200	22.552	45.3	8	4	14	0.931	0.936	1.076	1.06	1.06	1.023	1.068	0.236877
A0A0R4J391	ADK_lid domain-containing protein OS=Glycine max OX=3847 GN=100790268 PE=3 SV=1	100790268	24.94	57.3	12	1	19	1.27	0.891	0.752	0.911	1.261	0.943	1.069	0.68702
C6SV85	V-type proton ATPase subunit G OS=Glycine max OX=3847 GN=100305477 PE=2 SV=1	100305477	12.333	23.6	2	1	3	0.932	0.893	1.086	1.124	0.93	1.102	1.084	0.392966
I1MAX9	SAICAR_synt domain-containing protein OS=Glycine max OX=3847 GN=100801209 PE=3 SV=2	100801209	46.01	48.5	15	6	20	1.03	1.039	0.959	0.926	1.056	1.022	0.992	0.859445
A0A0R4J2W1	Histone H2A OS=Glycine max OX=3847 GN=100787899 PE=3 SV=1	100787899	15.274	14.6	3	2	6	0.816	0.693	0.809	1.196	1.258	1.28	1.611	0.00108568
A0A0R0IRH4	Phosphoglycerate kinase OS=Glycine max OX=3847 GN=GLYMA_08G165400 PE=3 SV=1	GLYMA_08G165400	42.391	71.3	25	4	73	0.884	0.947	1.106	1.026	1.126	1.035	1.085	0.305398
K7LBM2	Ligase_CoA domain-containing protein OS=Glycine max OX=3847 GN=100800904 PE=4 SV=1	100800904	65.991	38.5	20	2	58	1.013	0.991	1.03	1.065	1.186	1.003	1.073	0.249383
I1M693	X8 domain-containing protein OS=Glycine max OX=3847 GN=100778557 PE=4 SV=1	100778557	13.218	37.3	3	3	3	0.942	0.87	0.997	1.02	1.138	1.084	1.154	0.0467741
K7MVC1	Heat shock cognate 70 kDa protein(predicted) OS=Glycine max OX=3847 GN=100798636 PE=3 SV=1	100798636	74.813	7.1	5	3	8	1.298	0.437	0.872	0.95	0.77	1.751	1.331	0.474603
C6TF29	Nudix hydrolase domain-containing protein OS=Glycine max OX=3847 GN=100807659 PE=2 SV=1	100807659	36.011	11.3	3	1	3	0.698	1.011	1.064	1.229	1	1.066	1.188	0.273028
I1KSZ4	Transmembrane protein, putative(predicted) OS=Glycine max OX=3847 GN=100809936 PE=4 SV=1	100809936	27.183	4	1	1	1	1.061	0.954	0.972	1.02	1.135	0.903	1.024	0.797427
I1M2C9	External alternative NAD(P)H-ubiquinone oxidoreductase B2, mitochondrial isoform A(predicted) OS=Glycine max OX=3847 GN=100797657 PE=4 SV=1	100797657	64.707	12.7	6	1	8	0.922	0.869	1.019	1.06	1.233	0.94	1.151	0.209658
A0A368UIF4	Protein disulfide isomerase-like protein(predicted) OS=Glycine max OX=3847 GN=GLYMA_02G014000 PE=3 SV=1	GLYMA_02G014000	40.43	47.8	18	4	39	1.011	0.99	1.045	1.053	0.957	1.073	1.012	0.789149
I1JMZ3	NAC-A/B domain-containing protein OS=Glycine max OX=3847 GN=GLYMA_03G120800 PE=4 SV=1	GLYMA_03G120800	22.13	37.9	4	1	10	1.01	1.07	1.104	1.068	0.774	1.044	0.906	0.369929
I1L665	Protein kinase domain-containing protein OS=Glycine max OX=3847 GN=100817267 PE=4 SV=1	100817267	67.643	5.8	3	2	3	1.05	0.927	1.057	1.074	0.966	0.985	0.997	0.968635
I1N9N6	Flowering locus KH domain isoform A(predicted) OS=Glycine max OX=3847 GN=100799901 PE=4 SV=1	100799901	56.084	24.1	11	4	16	0.872	0.964	1.047	0.992	1.126	0.986	1.077	0.335473
K7MT69	Fe2OG dioxygenase domain-containing protein OS=Glycine max OX=3847 GN=100781130 PE=3 SV=1	100781130	31.044	4.1	1	1	1	1.194	1.094	0.979	0.9	0.945	0.936	0.851	0.0562736
A0A0R0JQA7	USP domain-containing protein OS=Glycine max OX=3847 GN=100799759 PE=4 SV=1	100799759	182.99	2.8	4	4	4	1.214	1.07	0.939	0.938	0.872	0.971	0.863	0.150837
A0A0R0JA58	Phosphatidylinositol 4-kinase alpha 1(predicted) OS=Glycine max OX=3847 GN=GLYMA_06G013800 PE=3 SV=1	GLYMA_06G013800	206.77	5.2	9	1	9
I1LR74	Lactoylglutathione lyase OS=Glycine max OX=3847 GN=GLYMA_12G079700 PE=3 SV=1	GLYMA_12G079700	20.986	44.3	7	2	8	1.078	0.946	1.07	0.978	1.02	0.961	0.956	0.400261
A0A0R0G0I7	30S ribosomal protein S1, chloroplastic(predicted) OS=Glycine max OX=3847 GN=GLYMA_15G136800 PE=4 SV=1	GLYMA_15G136800	34.758	7.5	2	1	2	0.914	1.334	1.169	0.902	1.109	0.611	0.767	0.24427
I1JN48	DNA gyrase subunit B OS=Glycine max OX=3847 GN=100779534 PE=3 SV=1	100779534	81.129	11.8	7	7	7	1.059	1.082	1.003	0.977	0.889	0.901	0.88	0.0260402
A0A368ULH4	Protein unc-13-like(predicted) OS=Glycine max OX=3847 GN=GLYMA_04G084300 PE=4 SV=1	GLYMA_04G084300	109.57	11.6	9	2	9
I1L5P7	Splicing factor-like protein 1 isoform A(predicted) OS=Glycine max OX=3847 GN=100818518 PE=4 SV=2	100818518	83.882	9.5	5	1	7	0.803	1.276	0.839	1.105	0.903	1.136	1.077	0.60489
I1K8W7	Transmembrane protein, putative(predicted) OS=Glycine max OX=3847 GN=GLYMA_06G069800 PE=4 SV=1	GLYMA_06G069800	24.787	4.4	1	1	1	1.056	1.059	1.011	1.016	1.049	0.857	0.935	0.332135
A0A0R4J4R0	Rho GDP-dissociation inhibitor 1(predicted) OS=Glycine max OX=3847 GN=100792535 PE=4 SV=1	100792535	27.008	30.1	6	3	7	0.776	0.906	0.953	1.208	1.051	1.169	1.301	0.0238606
A0A368UIK5	Fatty acid hydroxylase domain-containing protein OS=Glycine max OX=3847 GN=GLYMA_19G050500 PE=3 SV=1	GLYMA_19G050500	33.311	3.9	1	1	1	1.075	1.107	0.854	0.905	1.282	0.805	0.986	0.870509
A0A0R0KT22	Protein NRT1/ PTR FAMILY 4.6 isoform B(predicted) OS=Glycine max OX=3847 GN=100781861 PE=4 SV=1	100781861	57.952	1.7	1	1	1
C6TMV9	Bifunctional protein FolD 2 isoform A(predicted) OS=Glycine max OX=3847 GN=100783652 PE=2 SV=1	100783652	31.457	30.3	9	2	16	1.126	0.974	0.972	1.078	0.859	1.054	0.974	0.752672
I1L1N9	TPR_REGION domain-containing protein OS=Glycine max OX=3847 GN=100794371 PE=4 SV=2	100794371	123.74	4.6	5	2	5	1.36	1.118	1.006	0.947	0.814	0.808	0.737	0.0429939
I1KUX8	Ribosomal_L28e domain-containing protein OS=Glycine max OX=3847 GN=GLYMA_08G196500 PE=4 SV=1	GLYMA_08G196500	16.872	52	10	2	31	1.24	1.108	1.024	1.019	0.797	0.892	0.803	0.0701295
I1L4I8	Protein kinase domain-containing protein OS=Glycine max OX=3847 GN=GLYMA_09G191300 PE=4 SV=1	GLYMA_09G191300	70.134	10.5	6	2	7	1.027	1.068	1.012	0.872	1.004	1.068	0.948	0.409361
I1KLU3	Putative hydrolase yutF(predicted) OS=Glycine max OX=3847 GN=100806718 PE=4 SV=1	100806718	26.85	8.4	2	2	2	0.799	0.877	0.976	0.908	1.498	0.97	1.273	0.260691
I1KZH5	FKS1_dom1 domain-containing protein OS=Glycine max OX=3847 GN=100801607 PE=4 SV=2	100801607	209.56	4.8	6	5	8	1.028	1.232	0.772	0.832	1.012	0.959	0.924	0.688865
I1MHW2	Protein MEI2-like 2(predicted) OS=Glycine max OX=3847 GN=100800877 PE=4 SV=2	100800877	94.263	6.5	5	2	6	0.918	1.152	0.888	0.955	0.983	1.161	1.048	0.651776
I1M4F0	Peptidyl-prolyl cis-trans isomerase CYP71 isoform A(predicted) OS=Glycine max OX=3847 GN=GLYMA_13G318300 PE=4 SV=1	GLYMA_13G318300	60.776	25.8	12	1	15	1.06	1.016	1.015	0.951	0.818	1.206	0.962	0.677778
I1LEI9	D-3-phosphoglycerate dehydrogenase OS=Glycine max OX=3847 GN=100819264 PE=3 SV=1	100819264	62.612	36.2	17	5	37	1.08	0.972	1.064	1.024	0.931	0.988	0.944	0.257496
I1JYX6	Transcription elongation factor SPT5 OS=Glycine max OX=3847 GN=100784916 PE=3 SV=2	100784916	116.19	1.6	2	2	2	1.227	0.775	1.099	1.258	0.565	1.165	0.964	0.802387
A0A368UGT2	Subtilisin-like protease isoform B(predicted) OS=Glycine max OX=3847 GN=GLYMA_18G250100 PE=3 SV=1	GLYMA_18G250100	84.358	8.6	5	3	8	0.93	0.91	1.086	1.055	0.885	1.211	1.077	0.55188
I1LNG2	Alpha-galactosidase OS=Glycine max OX=3847 GN=100777954 PE=3 SV=1	100777954	73.473	5.1	2	2	3	0.78	0.793	1.17	1.3	0.879	1.16	1.217	0.316162
I1JGV5	Cytochrome c oxidase subunit 6b-1 isoform A(predicted) OS=Glycine max OX=3847 GN=GLYMA_02G208900 PE=4 SV=1	GLYMA_02G208900	19.364	39.7	7	3	9	0.842	1.106	1.094	1.062	0.929	1.054	1.001	0.948399
F8SMC3	Glucose-6-phosphate 1-dehydrogenase OS=Glycine max OX=3847 GN=100817852 PE=2 SV=1	100817852	59.329	39	17	3	27	1.02	0.969	1.078	0.987	1.088	0.934	0.981	0.728967
I1M1E9	La-related protein 6A isoform A(predicted) OS=Glycine max OX=3847 GN=100788145 PE=4 SV=1	100788145	42.015	10.6	3	2	3	1.064	1.135	1.021	1.178	0.748	0.925	0.885	0.363779
I1N9E6	Elongation factor Tu OS=Glycine max OX=3847 GN=GLYMA_19G153200 PE=3 SV=1	GLYMA_19G153200	49.109	49.3	18	17	49	0.995	1.001	0.96	0.992	1.032	1.05	1.04	0.140676
I1LT24	DUF3700 domain-containing protein OS=Glycine max OX=3847 GN=100814871 PE=4 SV=1	100814871	27.973	18.5	5	3	8	0.667	0.727	1.017	1.031	1.651	0.876	1.476	0.183298
A0A0R0FJ88	Cytosolic purine 5'-nucleotidase isoform A(predicted) OS=Glycine max OX=3847 GN=100815862 PE=4 SV=1	100815862	70.374	19.7	9	9	11	1.169	1.054	1.11	0.968	0.827	0.921	0.815	0.0203312
K7KUE8	DFP domain-containing protein OS=Glycine max OX=3847 GN=100808811 PE=4 SV=1	100808811	36.388	10.1	3	3	3	0.933	0.907	0.775	0.999	1.329	1.092	1.308	0.0608185
I1L0B0	vesicle-associated membrane protein 722-like(predicted) OS=Glycine max OX=3847 GN=GLYMA_09G019800 PE=3 SV=1	GLYMA_09G019800	24.303	16.3	3	1	4	0.963	0.993	1.065	1.09	0.978	0.971	1.006	0.915234
I1KZI6	ENTH domain-containing protein OS=Glycine max OX=3847 GN=100805865 PE=4 SV=1	100805865	98.562	13.1	9	3	9	0.991	1.532	1.029	0.893	0.938	0.908	0.771	0.161955
I1JWU6	Protein EMBRYO DEFECTIVE 514(predicted) OS=Glycine max OX=3847 GN=100804514 PE=4 SV=1	100804514	27.99	18.7	3	3	3	1.011	1.113	1.071	0.807	0.751	1.224	0.871	0.355059
I1MX56	Phytocyanin domain-containing protein OS=Glycine max OX=3847 GN=GLYMA_17G223400 PE=4 SV=1	GLYMA_17G223400	19.846	4.4	1	1	1	1.146	1.042	1.095	0.962	0.867	0.949	0.846	0.017205
A0A0R0K0X2	Pre-mRNA-splicing factor SPF27-like(predicted) OS=Glycine max OX=3847 GN=100783349 PE=4 SV=1	100783349	29.293	2.8	1	1	1	0.953	1.049	0.932	0.998	0.98	1.145	1.064	0.372187
K7MXH4	GYF domain-containing protein OS=Glycine max OX=3847 GN=100803441 PE=4 SV=1	100803441	179.15	12.3	14	8	16	0.84	0.976	0.887	0.958	1.204	1.111	1.211	0.0776757
I1MBP5	Putative acyl-activating enzyme 5, peroxisomal(predicted) OS=Glycine max OX=3847 GN=100783736 PE=4 SV=1	100783736	60.941	6.7	3	1	4	1.22	0.913	1.002	1	0.883	1.041	0.933	0.548259
A0A0R0K7S9	WPP domain-containing protein OS=Glycine max OX=3847 GN=100782080 PE=4 SV=1	100782080	16.478	30.4	2	2	2	0.967	1.006	0.986	0.976	1.136	0.976	1.044	0.481618
I1M6T9	Plant/F10M23-360 protein(predicted) OS=Glycine max OX=3847 GN=100796964 PE=4 SV=1	100796964	59.922	9.1	5	1	5
Q6LEG8	Calmodulin OS=Glycine max OX=3847 GN=SCaM-1 PE=1 SV=1	SCaM-1	16.862	54.4	11	11	41	1.025	1.015	1.11	1.108	0.826	1.007	0.934	0.455165
C6SZW2	UBIQUITIN_CONJUGAT_2 domain-containing protein OS=Glycine max OX=3847 GN=100805631 PE=2 SV=1	100805631	17.206	34	4	1	10	0.887	0.88	1.066	1.102	1.241	0.87	1.134	0.382931
I1JEV3	PKS_ER domain-containing protein OS=Glycine max OX=3847 GN=100797559 PE=4 SV=1	100797559	68.44	24	13	13	19	0.849	0.814	1.112	1.113	0.95	1.22	1.183	0.229995
I1JYV8	Protein kinase domain-containing protein OS=Glycine max OX=3847 GN=100813065 PE=4 SV=1	100813065	68.905	1.6	1	1	1	0.989	1.114	0.966	0.97	0.988	1.027	0.973	0.610351
A0A0R0IFG1	Alcohol dehydrogenase-like 6 isoform B(predicted) OS=Glycine max OX=3847 GN=100819938 PE=3 SV=1	100819938	38.087	21.6	6	6	8	0.948	1.015	1.006	1.064	0.972	1.057	1.042	0.324908
I1KYT2	RRM domain-containing protein OS=Glycine max OX=3847 GN=100786072 PE=4 SV=1	100786072	28.975	13.1	3	2	3	1.134	1.042	0.879	0.934	1.08	0.976	0.979	0.846401
A0A0R0L7D6	DNA-directed RNA polymerases I, II, and III subunit RPABC3(predicted) OS=Glycine max OX=3847 GN=100499860 PE=4 SV=1	100499860	12.279	13.1	1	1	2	0.756	0.688	0.758	1.132	1.434	1.269	1.742	0.00185843
B3TDK6	Lipoxygenase OS=Glycine max OX=3847 GN=Lx3 PE=3 SV=1	Lx3	96.767	9	7	1	20	0.945	0.914	1.177	1.056	0.76	1.226	1.002	0.949638
A0A0R4J2R6	Non-specific serine/threonine protein kinase OS=Glycine max OX=3847 GN=100794566 PE=3 SV=1	100794566	50.468	26.3	9	9	13	0.989	1.178	1.05	0.988	0.92	0.96	0.892	0.111582
K7MU48	DUF674 family protein(predicted) OS=Glycine max OX=3847 GN=100818003 PE=4 SV=1	100818003	57.466	13	5	5	7	0.84	1.178	0.918	1.063	1.019	0.912	1.02	0.813597
C6T1F6	DNA-binding protein S1FA2(predicted) OS=Glycine max OX=3847 GN=100500343 PE=2 SV=1	100500343	9.1238	11	1	1	2	1.014	1.058	1.047	1.007	0.939	0.994	0.943	0.0762068
I1NB01	NPL4-like protein 1(predicted) OS=Glycine max OX=3847 GN=100779549 PE=4 SV=1	100779549	46.434	20.8	7	1	9
Q39860	GTPase OS=Glycine max OX=3847 GN=gmr2 PE=4 SV=1	gmr2	24.43	16	4	1	6	1.267	1.151	0.936	0.982	0.773	0.949	0.806	0.141363
I1LAZ4	Aspartic proteinase isoform B(predicted) OS=Glycine max OX=3847 GN=100776327 PE=3 SV=1	100776327	56.016	16.7	7	2	9	0.99	1.007	0.96	1.028	1.05	0.987	1.037	0.193918
I1L683	Acyl carrier protein OS=Glycine max OX=3847 GN=GLYMA_09G248500 PE=3 SV=1	GLYMA_09G248500	14.361	10.2	1	1	3	1.029	0.974	0.888	0.79	1.21	1.146	1.088	0.648455
I1LFN5	C2 domain-containing protein OS=Glycine max OX=3847 GN=100776879 PE=4 SV=1	100776879	27.966	6.2	1	1	1	0.92	0.813	0.872	1.11	1.2	1.133	1.322	0.0028181
I1JUJ3	PsbP domain-containing protein OS=Glycine max OX=3847 GN=100776365 PE=4 SV=1	100776365	23.484	13.7	3	3	3	0.905	0.93	0.97	1.066	1.13	1.051	1.158	0.00817389
I1JJI9	FCP1 homology domain-containing protein OS=Glycine max OX=3847 GN=GLYMA_02G299400 PE=4 SV=1	GLYMA_02G299400	38.247	18.2	6	6	10	1.043	0.971	1.036	1.028	0.966	0.956	0.967	0.358398
A0A0R0GB14	Vacuolar-processing enzyme isoform B(predicted) OS=Glycine max OX=3847 GN=547700 PE=4 SV=1	547700	47.559	14.3	5	1	6	0.858	0.943	1.053	0.941	1.068	1.193	1.122	0.276974
I1L4J2	Peroxisomal fatty acid beta-oxidation multifunctional protein AIM1(predicted) OS=Glycine max OX=3847 GN=100798079 PE=3 SV=1	100798079	78.14	25.7	16	4	24	1.044	0.917	1.054	1.067	0.927	1.084	1.021	0.777717
I1KLS6	Lipase_3 domain-containing protein OS=Glycine max OX=3847 GN=100782473 PE=4 SV=2	100782473	44.584	10.9	4	4	6	1.242	0.99	0.88	0.899	1.057	1.049	0.966	0.822278
I1LD36	EF-hand domain-containing protein OS=Glycine max OX=3847 GN=100807842 PE=3 SV=2	100807842	88.543	2	2	2	2	1.311	1.728	0.613	0.601	1.326	0.417	0.642	0.359598
A0A0R0H2Q4	Epimerase domain-containing protein OS=Glycine max OX=3847 GN=GLYMA_12G084100 PE=4 SV=1	GLYMA_12G084100	37.94	42.1	12	3	25	1.092	1.194	0.876	0.912	0.944	1.032	0.913	0.445883
I1K9Y2	PPM-type phosphatase domain-containing protein OS=Glycine max OX=3847 GN=100797292 PE=4 SV=1	100797292	31.226	17.7	4	3	7	1.018	0.886	1.042	1.051	1.082	0.938	1.042	0.561832
A0A0R0HMT6	Protein fat-free like(predicted) OS=Glycine max OX=3847 GN=GLYMA_10G013400 PE=4 SV=1	GLYMA_10G013400	86.831	14.4	11	2	11	1.484	1.208	1.108	0.833	0.656	0.77	0.594	0.00976113
I1JE14	Glycosyltransferase OS=Glycine max OX=3847 GN=100815146 PE=3 SV=1	100815146	53.237	10.3	3	2	3	0.806	0.806	1.078	1.066	1.202	1.094	1.25	0.0892483
C6TAB9	RRM domain-containing protein OS=Glycine max OX=3847 GN=GLYMA_01G162000 PE=2 SV=1	GLYMA_01G162000	28.394	16.7	4	2	7	0.918	1.106	1.006	0.846	1.099	0.922	0.946	0.5677
I1NH84	WD_REPEATS_REGION domain-containing protein OS=Glycine max OX=3847 GN=100790414 PE=4 SV=1	100790414	42.093	20.7	4	4	6	1.003	1.076	1.082	0.939	1.031	0.965	0.929	0.114452
I1J9L7	50S ribosomal protein L11, chloroplastic(predicted) OS=Glycine max OX=3847 GN=GLYMA_01G201000 PE=3 SV=1	GLYMA_01G201000	22.626	7.9	2	2	2	1.041	1.067	1.133	1.037	0.826	0.964	0.872	0.121385
I1MFX1	Vps53_N domain-containing protein OS=Glycine max OX=3847 GN=100791359 PE=4 SV=1	100791359	91.413	21.7	16	3	18	1.413	1.144	0.984	0.881	0.836	0.792	0.709	0.0377391
K7LKJ0	HMA domain-containing protein OS=Glycine max OX=3847 GN=100799342 PE=4 SV=1	100799342	8.5647	56.8	4	3	10	0.58	0.86	0.995	1.076	1.288	1.324	1.515	0.0662325
K7M845	PX domain-containing protein OS=Glycine max OX=3847 GN=100803157 PE=4 SV=1	100803157	62.256	11.6	6	2	9	0.942	1.054	1.006	1.017	1.001	1.036	1.017	0.62272
I1KDK7	Bifunctional polynucleotide phosphatase/kinase(predicted) OS=Glycine max OX=3847 GN=100788501 PE=4 SV=1	100788501	29.201	12.1	4	4	4	1.019	1.061	0.921	1.008	1.058	1.01	1.025	0.591511
A0A0R0H0Q5	tRNA-synt_1g domain-containing protein OS=Glycine max OX=3847 GN=100786507 PE=3 SV=1	100786507	72.347	32.4	16	1	34	1.387	1.408	1.13	0.802	0.631	0.702	0.544	0.003576
I1NAI8	Splicing factor U2af small subunit B(predicted) OS=Glycine max OX=3847 GN=100783847 PE=4 SV=1	100783847	36.448	12.4	5	3	6	0.911	1.092	0.797	0.988	1.14	1.271	1.214	0.167076
I1NIY9	Mitochondrial Rho GTPase OS=Glycine max OX=3847 GN=100781897 PE=3 SV=1	100781897	71.91	38.1	19	5	26	1.192	1.298	0.948	1.012	0.855	0.846	0.789	0.103661
I1KZG8	PA domain-containing protein OS=Glycine max OX=3847 GN=100801070 PE=4 SV=1	100801070	54.366	6.2	2	2	2	1.288	1.28	0.82	0.944	0.736	0.991	0.788	0.269503
I1L432	Glutamine synthetase OS=Glycine max OX=3847 GN=547620 PE=3 SV=1	547620	36.749	55.1	12	2	44	0.755	0.912	1.018	1.169	0.992	1.254	1.272	0.0946405
K7L6E6	RING-type domain-containing protein OS=Glycine max OX=3847 GN=100800161 PE=4 SV=1	100800161	51.143	5.2	2	1	3	0.752	0.816	1.084	1.066	1.01	1.34	1.288	0.140483
I1L491	PB1 domain-containing protein OS=Glycine max OX=3847 GN=100797907 PE=4 SV=2	100797907	72.255	3.1	2	2	2	1.062	1.05	1.11	1.03	0.906	0.901	0.881	0.0513963
I1LVP1	Peroxidase OS=Glycine max OX=3847 GN=GLYMA_13G098400 PE=3 SV=1	GLYMA_13G098400	36.212	45.4	12	1	23	0.973	1.081	1.222	1.112	0.688	1.001	0.855	0.341125
I1JTW7	Glycine cleavage system P protein OS=Glycine max OX=3847 GN=100795673 PE=3 SV=1	100795673	111.98	11.7	10	2	20	0.959	0.796	0.968	1.144	1.106	1.082	1.224	0.0352995
I1M8X5	Putative pectin methylesterase CGR3 isoform B (Fragment)(predicted) OS=Glycine max OX=3847 GN=100805476 PE=4 SV=1	100805476	28.507	23.3	5	2	5	1.102	1.176	0.971	0.976	0.882	0.948	0.864	0.0863863
C6TJG0	20 kDa chaperonin, chloroplastic(predicted) OS=Glycine max OX=3847 GN=100803033 PE=2 SV=1	100803033	26.656	50.6	11	8	23	1.006	1.06	1.046	1.038	0.891	1.098	0.973	0.652324
I1LD16	Chorismate synthase OS=Glycine max OX=3847 GN=GLYMA_10G211400 PE=3 SV=1	GLYMA_10G211400	47.404	22.9	8	2	11	1.043	0.958	0.92	0.883	1.264	0.965	1.065	0.667367
I1JM15	TOG domain-containing protein OS=Glycine max OX=3847 GN=100779530 PE=4 SV=1	100779530	42.339	18.8	5	1	5	0.934	0.813	0.892	1.233	1.051	1.138	1.297	0.0135581
I1KN05	C2 domain-containing protein OS=Glycine max OX=3847 GN=100784458 PE=4 SV=1	100784458	30.67	3.1	1	1	1	0.923	1.056	1.071	1.014	1.012	0.98	0.986	0.810833
A0A0R4J2I4	Pyruvate decarboxylase 4(predicted) OS=Glycine max OX=3847 GN=100787315 PE=3 SV=1	100787315	65.626	25	12	5	30	0.749	1.209	0.999	0.987	1.287	0.735	1.018	0.963039
C6SY81	NADH dehydrogenase [ubiquinone] 1 alpha subcomplex subunit 6(predicted) OS=Glycine max OX=3847 GN=100499925 PE=2 SV=1	100499925	15.068	32.1	4	1	6	0.686	0.877	0.855	1.088	1.454	1.075	1.496	0.0339183
A0A0R0HER9	Conserved oligomeric Golgi complex subunit 6 OS=Glycine max OX=3847 GN=GLYMA_11G090100 PE=3 SV=1	GLYMA_11G090100	76.791	12.6	6	6	8	1.236	1.212	1.024	0.795	0.894	0.806	0.719	0.00950454
K7KBK9	DUF21 domain-containing protein, chloroplastic(predicted) OS=Glycine max OX=3847 GN=GLYMA_02G298200 PE=4 SV=1	GLYMA_02G298200	56.511	2.2	1	1	1	1.507	1.322	1	0.876	0.53	0.83	0.584	0.0519943
I1LBQ7	RRM domain-containing protein OS=Glycine max OX=3847 GN=100791946 PE=4 SV=1	100791946	27.327	15.7	3	3	3	1.034	1.13	0.968	0.996	0.901	1.007	0.927	0.26045
I1KSD7	Mitochondrial dicarboxylate/tricarboxylate transporter DTC isoform A(predicted) OS=Glycine max OX=3847 GN=100807439 PE=3 SV=1	100807439	31.973	51.8	13	2	26	1.038	0.867	1.06	1.156	0.789	1.158	1.047	0.82364
I1JYD1	AB hydrolase-1 domain-containing protein OS=Glycine max OX=3847 GN=100527813 PE=4 SV=1	100527813	29.966	4.4	1	1	1	1.318	0.844	0.772	0.91	1.144	1.049	1.058	0.676652
I1JHF2	CBM20 domain-containing protein OS=Glycine max OX=3847 GN=100798990 PE=4 SV=1	100798990	82.515	5.5	3	3	3	1.176	1.163	0.911	0.955	0.926	0.918	0.861	0.165054
A0A0R0K6U4	Carotenoid cleavage dioxygenase 7, chloroplastic(predicted) OS=Glycine max OX=3847 GN=GLYMA_04G106200 PE=4 SV=1	GLYMA_04G106200	8.9071	13	1	1	2	0.785	0.746	0.916	0.874	1.708	0.986	1.458	0.193034
I1N8M4	NAC-A/B domain-containing protein OS=Glycine max OX=3847 GN=100791446 PE=4 SV=1	100791446	21.998	46.5	5	3	14	0.958	1.154	0.998	1.088	0.999	0.95	0.977	0.764763
B4YB10	Phytochrome OS=Glycine max OX=3847 GN=phyB PE=2 SV=2	phyB	126.33	4.1	4	3	4	1.141	1.101	1.049	0.963	0.846	0.96	0.841	0.0240221
K7LBK1	CCHC-type domain-containing protein OS=Glycine max OX=3847 GN=100803745 PE=4 SV=1	100803745	111.83	5.4	5	4	5	1.034	0.866	1.1	1.08	0.842	1.026	0.983	0.870948
A0A0R0JA61	MFS domain-containing protein(predicted) OS=Glycine max OX=3847 GN=100811857 PE=4 SV=1	100811857	55.716	6.7	3	1	3	1.455	1.183	0.683	0.899	0.947	0.872	0.818	0.536549
I1KYM6	SAM_MT_RSMB_NOP domain-containing protein OS=Glycine max OX=3847 GN=100789776 PE=3 SV=2	100789776	66.067	2.4	2	2	4	0.945	0.963	1.027	1.004	0.952	1.001	1.007	0.810695
I1M9F7	Aspartate aminotransferase OS=Glycine max OX=3847 GN=100811514 PE=4 SV=1	100811514	50.6	55.3	18	4	42	0.805	0.956	1.036	0.988	1.28	0.974	1.159	0.278892
C6TGU6	TOM1-like protein 1(predicted) OS=Glycine max OX=3847 GN=100793134 PE=2 SV=1	100793134	45.101	20.2	6	6	9	0.876	0.935	0.963	1.072	1.05	1.108	1.164	0.00887724
I1J6C3	Arf-GAP domain-containing protein OS=Glycine max OX=3847 GN=100789796 PE=4 SV=1	100789796	43.179	46.9	14	6	21	0.78	1.101	0.939	0.982	1.126	1.111	1.141	0.266315
A0A0R0LPN2	CCHC-type domain-containing protein OS=Glycine max OX=3847 GN=100799306 PE=4 SV=1	100799306	98.819	0.9	1	1	1	1.292	1.565	1.126	0.844	0.49	0.75	0.523	0.0252672
I1JUR5	S5 DRBM domain-containing protein OS=Glycine max OX=3847 GN=100800084 PE=3 SV=1	100800084	57.15	11.3	4	2	5	1.154	1.023	0.99	1.049	0.826	1.019	0.914	0.350689
I1K8U2	ENTH domain-containing protein OS=Glycine max OX=3847 GN=100787076 PE=4 SV=1	100787076	70.297	29.6	17	8	25	1.093	1.053	0.978	0.969	0.9	1	0.918	0.132935
K7M7P5	Phospho-2-dehydro-3-deoxyheptonate aldolase OS=Glycine max OX=3847 GN=GLYMA_14G176600 PE=3 SV=1	GLYMA_14G176600	56.516	27.9	12	2	20	1.12	1.116	0.873	1	1.078	0.915	0.963	0.741248
I1JRQ3	GTD-binding domain-containing protein OS=Glycine max OX=3847 GN=GLYMA_03G248800 PE=4 SV=1	GLYMA_03G248800	95.818	6.7	6	1	6
A0A0R4J3W6	FAD-binding PCMH-type domain-containing protein OS=Glycine max OX=3847 GN=100796276 PE=3 SV=1	100796276	59.911	8	5	5	5	0.978	0.963	1.051	1.051	0.969	1.013	1.014	0.71925
I1L088	Vps53_N domain-containing protein OS=Glycine max OX=3847 GN=100799852 PE=4 SV=1	100799852	91.206	19.1	14	1	16
A0A0R0JQL6	Putative ethanolamine kinase A(predicted) OS=Glycine max OX=3847 GN=100793261 PE=4 SV=1	100793261	41.931	15.4	5	5	6	1.073	1.07	0.994	1.039	0.815	0.894	0.876	0.142398
I1MSR7	Mitochondrial outer membrane protein porin 6 isoform A(predicted) OS=Glycine max OX=3847 GN=100797369 PE=4 SV=1	100797369	29.961	28.9	7	4	10	0.989	0.986	0.991	1.062	0.975	1.074	1.049	0.20049
I1KPM9	TPR_REGION domain-containing protein OS=Glycine max OX=3847 GN=100815100 PE=4 SV=1	100815100	63.28	28.4	12	5	14	1.241	1.271	0.916	0.94	0.788	0.831	0.746	0.0729785
I1JQT5	Nodal modulator 1 isoform A(predicted) OS=Glycine max OX=3847 GN=100794049 PE=4 SV=2	100794049	130.48	24.7	22	9	39	1.066	1.026	1	0.988	0.951	1.022	0.958	0.194735
C6SVS9	Ribosomal protein OS=Glycine max OX=3847 GN=100499715 PE=2 SV=1	100499715	24.577	33.8	7	1	18	1.09	1.102	1.001	0.926	0.993	0.938	0.895	0.0408643
I1KVG8	Pyrophosphate-energized vacuolar membrane proton pump(predicted) OS=Glycine max OX=3847 GN=100794166 PE=3 SV=1	100794166	80.79	13.7	10	2	19	1.306	1.156	0.851	0.922	0.752	1.048	0.822	0.300532
I1L8A9	H15 domain-containing protein OS=Glycine max OX=3847 GN=100795994 PE=3 SV=1	100795994	30.933	10.1	3	3	3	1.477	1.232	0.82	0.74	0.902	0.867	0.711	0.161684
I1JBQ4	DUF1338 domain-containing protein OS=Glycine max OX=3847 GN=547714 PE=4 SV=1	547714	41.61	32	7	7	9	0.767	0.754	1.027	1.06	1.132	1.211	1.336	0.04997
I1L3L1	PHB domain-containing protein OS=Glycine max OX=3847 GN=100804986 PE=4 SV=1	100804986	32.654	14	4	4	5	1.105	0.959	0.774	0.92	1.084	0.886	1.018	0.847028
K7KNS8	Phosphoglycerate mutase-like protein 4 isoform A(predicted) OS=Glycine max OX=3847 GN=100802260 PE=4 SV=1	100802260	25.771	4.7	1	1	1	0.813	0.698	0.96	1.025	1.378	1.167	1.445	0.0425802
A0A0R0JT69	Homeobox domain-containing protein OS=Glycine max OX=3847 GN=100783895 PE=4 SV=1	100783895	42.8	13.1	4	2	4	1.051	0.952	0.912	1.031	1.022	1.086	1.077	0.176888
I1MYG9	Nup54 domain-containing protein OS=Glycine max OX=3847 GN=100797030 PE=4 SV=1	100797030	43.033	5.4	2	1	2	0.927	1.005	1.031	1.044	0.98	1.073	1.045	0.346787
C6SXE8	DUF4149 domain-containing protein OS=Glycine max OX=3847 GN=100305973 PE=2 SV=1	100305973	23.104	14.4	3	3	6	0.929	0.85	0.982	1.098	1.104	0.977	1.151	0.0714646
I1LIJ6	Sulfite reductase [ferredoxin], chloroplastic isoform A(predicted) OS=Glycine max OX=3847 GN=GLYMA_11G093200 PE=4 SV=1	GLYMA_11G093200	77.263	38.7	23	8	44	1.062	0.983	1.019	1.01	1.138	0.975	1.019	0.754525
C6TE08	Epimerase domain-containing protein OS=Glycine max OX=3847 GN=100789070 PE=2 SV=1	100789070	36.828	36.3	11	5	16	0.914	1.05	1.065	1.017	0.936	1.12	1.015	0.852979
C6F122	Beta-galactosidase OS=Glycine max OX=3847 GN=100792629 PE=3 SV=1	100792629	79.823	16.1	8	7	14	1.09	0.913	0.942	1.066	0.84	1.179	1.048	0.746608
C6TIJ0	31 kDa ribonucleoprotein, chloroplastic(predicted) OS=Glycine max OX=3847 GN=100790280 PE=2 SV=1	100790280	31.987	14.5	3	3	5	1.167	0.983	0.997	0.959	1.056	0.978	0.951	0.484625
I1NDA0	Protein ESMERALDA 1 isoform B(predicted) OS=Glycine max OX=3847 GN=100786673 PE=4 SV=1	100786673	50.384	3.4	1	1	1	0.709	0.67	1.179	1.446	1.227	0.83	1.369	0.256631
A0A368UKA4	Ketohexokinase isoform B(predicted) OS=Glycine max OX=3847 GN=GLYMA_10G041500 PE=3 SV=1	GLYMA_10G041500	40.883	4.9	2	2	2
I1JPH8	ATP phosphoribosyltransferase 2, chloroplastic isoform A(predicted) OS=Glycine max OX=3847 GN=GLYMA_03G176400 PE=4 SV=1	GLYMA_03G176400	41.329	13.9	4	4	6	0.978	0.896	0.924	1.028	1.105	1.005	1.122	0.0407091
A0A0R0EYQ0	AAA domain-containing protein OS=Glycine max OX=3847 GN=100820183 PE=4 SV=1	100820183	71.922	3.9	2	2	2	0.97	1.004	0.99	1.063	0.995	1.035	1.044	0.122199
I1LGR6	Leucine--tRNA ligase, cytoplasmic isoform A(predicted) OS=Glycine max OX=3847 GN=100777060 PE=3 SV=1	100777060	127.34	35.8	30	11	55	1.032	1.01	1.059	1.013	1.028	0.905	0.95	0.283025
I1KNH5	Pyrophosphate--fructose 6-phosphate 1-phosphotransferase subunit beta OS=Glycine max OX=3847 GN=100782857 PE=3 SV=1	100782857	59.925	37	18	8	42	0.879	0.928	1.019	0.992	1.226	1.038	1.152	0.146743
A0A0R0L2D6	AMPKBI domain-containing protein OS=Glycine max OX=3847 GN=100793165 PE=4 SV=1	100793165	30.845	9.2	2	1	2
I1MN72	Ribosomal_L2_C domain-containing protein OS=Glycine max OX=3847 GN=100802137 PE=3 SV=1	100802137	28.129	39.6	7	1	22	1.263	1.154	0.964	0.882	1.011	0.88	0.82	0.101654
K7LJS4	TPX2 domain-containing protein OS=Glycine max OX=3847 GN=100785589 PE=4 SV=1	100785589	29.89	3.7	1	1	1	0.803	1.059	0.768	0.821	1.641	0.916	1.284	0.421836
K7KIF3	Tudor domain-containing protein OS=Glycine max OX=3847 GN=100818050 PE=4 SV=1	100818050	95.264	5.6	4	1	4	1.388	0.866	1.104	0.963	0.777	0.965	0.806	0.25815
A0A0R0HUT9	Histone deacetylation protein Rxt3(predicted) OS=Glycine max OX=3847 GN=100819424 PE=4 SV=1	100819424	92.91	7.5	5	3	5	0.902	0.887	1.011	0.963	1.148	1.074	1.138	0.123227
I1LYX3	LNS2 domain-containing protein OS=Glycine max OX=3847 GN=100795884 PE=4 SV=2	100795884	98.439	7.3	5	5	6	1.242	0.962	1.16	0.988	0.908	0.874	0.823	0.0879613
I1NDE9	Zinc finger protein ZPR1 isoform A(predicted) OS=Glycine max OX=3847 GN=100814878 PE=4 SV=1	100814878	54.406	28.7	12	12	15	1.262	1.098	0.93	0.956	1.036	0.847	0.863	0.247937
I1KVR6	Coatomer subunit beta OS=Glycine max OX=3847 GN=100814417 PE=4 SV=1	100814417	105.95	35.6	26	4	51	1.325	1.341	1.102	0.821	0.667	0.68	0.575	0.00381821
I1JXE8	Programmed cell death protein 4(predicted) OS=Glycine max OX=3847 GN=100815729 PE=4 SV=1	100815729	77.908	15.6	9	4	11	1.51	1.078	0.831	0.841	0.831	0.859	0.74	0.19289
A0A0R0IFL2	Protein kinase domain-containing protein OS=Glycine max OX=3847 GN=100798608 PE=4 SV=1	100798608	128.56	3.2	3	3	3	1.098	1.043	1.005	0.98	1.002	0.882	0.91	0.113783
A0A0R0FRF3	MHD1 domain-containing protein OS=Glycine max OX=3847 GN=GLYMA_16G162200 PE=4 SV=1	GLYMA_16G162200	88.51	1.4	1	1	1	0.839	1.097	1.036	1.115	1.005	0.968	1.039	0.664217
C6TML4	Hydrolase_4 domain-containing protein OS=Glycine max OX=3847 GN=100793956 PE=2 SV=1	100793956	36.919	5.9	2	2	2	1.019	0.96	1.034	1.041	1.027	0.975	1.01	0.756912
I1M5P8	Pleiotropic drug resistance protein 1 isoform E(predicted) OS=Glycine max OX=3847 GN=100777295 PE=3 SV=1	100777295	134.97	15.3	17	3	29	1.092	0.977	1.08	0.948	1.043	0.907	0.92	0.199013
I1KUF6	Phosphatidylserine decarboxylase proenzyme 2 OS=Glycine max OX=3847 GN=100794517 PE=3 SV=1	100794517	63.085	16.4	8	8	11	1.028	0.937	0.999	0.995	0.796	0.928	0.917	0.276743
I1JEG8	Protein kinase domain-containing protein OS=Glycine max OX=3847 GN=100804995 PE=4 SV=2	100804995	90.757	6.7	5	5	5	1.02	0.971	1.039	0.998	0.988	0.987	0.981	0.415805
I1KBS6	Protein kinase domain-containing protein OS=Glycine max OX=3847 GN=100786190 PE=3 SV=1	100786190	39.979	17.9	5	1	6	0.975	0.947	1.018	1.026	1.009	1.082	1.06	0.120779
C6SYN5	Soluble inorganic pyrophosphatase 1(predicted) OS=Glycine max OX=3847 GN=100306258 PE=2 SV=1	100306258	24.218	52.1	7	1	9	0.908	0.842	1.093	1.16	0.952	1.114	1.135	0.259455
K7MQX0	6,7-dimethyl-8-ribityllumazine synthase(predicted) OS=Glycine max OX=3847 GN=100801846 PE=4 SV=1	100801846	24.875	6.2	1	1	1	1.129	0.912	1.109	0.772	1.037	1.091	0.921	0.522642
I1M2J1	Soluble inorganic pyrophosphatase 1, chloroplastic(predicted) OS=Glycine max OX=3847 GN=100798544 PE=4 SV=1	100798544	32.334	33	8	1	15	0.881	0.951	1.019	1.05	1.105	1.047	1.123	0.0611937
C6T3N0	Glu S.griseus protease inhibitor(predicted) OS=Glycine max OX=3847 GN=100527215 PE=2 SV=1	100527215	7.6127	41.4	2	2	2	1.012	0.909	1.02	1.107	1.06	0.944	1.058	0.411109
K7M5G4	GYF domain-containing protein OS=Glycine max OX=3847 GN=GLYMA_14G075800 PE=4 SV=1	GLYMA_14G075800	205.76	14.1	21	12	22	1.028	0.989	0.994	0.946	1.097	0.985	1.006	0.937817
A0A0R0KKU3	Heat shock cognate 70 kDa protein isoform A(predicted) OS=Glycine max OX=3847 GN=100798307 PE=3 SV=1	100798307	71.474	55.7	33	2	141	1.033	1.122	0.81	0.968	1.03	1.088	1.041	0.665696
K7MVN8	DNA (Cytosine-5)-methyltransferase DRM2 isoform A(predicted) OS=Glycine max OX=3847 GN=100815925 PE=4 SV=1	100815925	65.794	2.9	1	1	1	1.442	1.289	1.033	0.804	0.849	0.625	0.605	0.0210932
I1MK74	Aminotran_1_2 domain-containing protein OS=Glycine max OX=3847 GN=GLYMA_16G013900 PE=4 SV=1	GLYMA_16G013900	58.322	42	19	3	43	0.93	1.048	1.13	1.018	0.83	1.008	0.919	0.382294
I1MXX4	PfkB domain-containing protein OS=Glycine max OX=3847 GN=100795959 PE=4 SV=2	100795959	40.455	5.9	2	2	2	1.258	1.157	0.828	0.866	1.017	0.915	0.863	0.380414
A0A0R0FIC1	Flavodoxin-like domain-containing protein OS=Glycine max OX=3847 GN=100791920 PE=4 SV=1	100791920	71.665	9.4	6	6	7	1.411	1.221	0.934	0.747	1.006	0.742	0.7	0.0877714
I1MFP1	Putative MO25-like protein(predicted) OS=Glycine max OX=3847 GN=100817060 PE=4 SV=1	100817060	38.962	24.3	7	5	7	1.21	1.148	1.146	0.992	0.723	0.903	0.747	0.0348395
I1N5H9	Polyribonucleotide nucleotidyltransferase 2, mitochondrial(predicted) OS=Glycine max OX=3847 GN=100816982 PE=3 SV=2	100816982	104.98	17.2	13	13	17	1.051	1.064	1.004	0.996	0.966	0.976	0.942	0.0397153
I1KYQ1	Glycosyltransferase OS=Glycine max OX=3847 GN=100796096 PE=3 SV=1	100796096	51.572	21.4	8	4	10	0.932	1.054	0.992	1.05	0.907	1.136	1.039	0.665971
A0A0R0HSN4	Mediator of RNA polymerase II transcription subunit 13 OS=Glycine max OX=3847 GN=100781873 PE=3 SV=1	100781873	208.1	0.4	1	1	1	1.266	1.122	0.994	1.022	0.704	0.959	0.794	0.150955
C6T150	Aha1_N domain-containing protein OS=Glycine max OX=3847 GN=100500246 PE=2 SV=1	100500246	22.992	7.9	2	1	4	1.077	0.987	0.881	0.937	1.173	0.984	1.051	0.620743
I1K9V3	39S ribosomal protein L41-A, mitochondrial(predicted) OS=Glycine max OX=3847 GN=GLYMA_06G100800 PE=4 SV=1	GLYMA_06G100800	9.8584	35.2	2	2	2	0.92	1.025	0.917	1.052	1.154	0.978	1.113	0.154344
I1N0Q9	Heat shock 70 kDa protein 16(predicted) OS=Glycine max OX=3847 GN=100808218 PE=4 SV=2	100808218	85.879	9	7	4	8	1.184	1.108	1.08	0.93	0.92	0.84	0.798	0.00590943
C6SZL0	Mediator of RNA polymerase II transcription subunit 21 OS=Glycine max OX=3847 GN=100306480 PE=2 SV=1	100306480	15.308	19.4	2	2	2	0.868	0.948	0.865	0.96	1.401	0.987	1.249	0.1726
I1KMY0	Kinesin-like protein OS=Glycine max OX=3847 GN=100778915 PE=3 SV=1	100778915	90.211	3.2	2	1	2	0.883	1.031	1.13	1.064	1.028	0.921	0.99	0.937788
A0A0R0KV96	Cytochrome P450 94A1(predicted) OS=Glycine max OX=3847 GN=100818199 PE=4 SV=1	100818199	58.429	20	9	9	13	0.701	0.785	1.235	1.203	0.946	1.084	1.188	0.346624
I1LPU0	DsbD_2 domain-containing protein OS=Glycine max OX=3847 GN=100799220 PE=4 SV=1	100799220	39.305	3.2	1	1	1	1.016	1.046	1.033	1.004	0.996	0.959	0.956	0.0520469
I1LJG0	Glycosyltransferase OS=Glycine max OX=3847 GN=100802215 PE=3 SV=1	100802215	49.4	21.3	7	3	10	1.118	1.088	0.97	1.004	0.945	0.9	0.897	0.115629
I1KUN0	UDP-glucose:glycoprotein glucosyltransferase(predicted) OS=Glycine max OX=3847 GN=100797897 PE=4 SV=2	100797897	184.15	20.6	30	23	35	1.461	1.338	0.988	0.758	0.724	0.716	0.58	0.0114073
I1M1M7	MACPF domain-containing protein OS=Glycine max OX=3847 GN=100807936 PE=4 SV=1	100807936	62.291	16.6	8	3	10	0.774	1.032	1.001	1.041	0.908	1.187	1.117	0.398574
I1M589	LsmAD domain-containing protein OS=Glycine max OX=3847 GN=100812754 PE=4 SV=1	100812754	69.442	16.6	9	4	12	0.904	1.147	0.875	1.027	0.982	1.029	1.038	0.632554
M1FN65	Orf214(predicted) OS=Glycine max OX=3847 GN=orf172-3 PE=4 SV=1	orf172-3	19.57	8.1	1	1	1	1.261	0.916	1.016	0.989	0.785	1.099	0.9	0.480946
I1KVC4	MAPK kinase substrate protein(predicted) OS=Glycine max OX=3847 GN=100783765 PE=4 SV=1	100783765	11.776	26.6	3	3	3	0.651	0.901	1.013	0.998	1.4	1.077	1.355	0.137826
I1L009	Cytochrome b561 and DOMON domain-containing protein OS=Glycine max OX=3847 GN=100803576 PE=4 SV=1	100803576	43.419	15.3	5	5	6	1.372	1.1	0.847	0.896	1.026	0.822	0.827	0.317625
I1L1B7	U3 small nucleolar RNA-associated protein 25 isoform A(predicted) OS=Glycine max OX=3847 GN=100810500 PE=4 SV=1	100810500	78.021	1.9	1	1	1
I1NIU1	Putative transcription factor(predicted) OS=Glycine max OX=3847 GN=100817182 PE=4 SV=2	100817182	39.647	12.7	4	3	4	1.002	1.137	0.851	0.985	0.984	1.015	0.998	0.956832
I1L7C0	Peptidase_S9 domain-containing protein OS=Glycine max OX=3847 GN=100812681 PE=4 SV=1	100812681	83.812	5.8	3	2	5	0.869	0.851	1.003	1.047	1.181	1.099	1.222	0.0318159
I1KV79	Translation machinery associated TMA7(predicted) OS=Glycine max OX=3847 GN=GLYMA_08G206000 PE=4 SV=1	GLYMA_08G206000	7.0371	14.1	1	1	1	0.912	0.907	1.038	1.1	1.004	1.1	1.121	0.09695
K7MQ49	Phosphatidate cytidylyltransferase(predicted) OS=Glycine max OX=3847 GN=100809100 PE=4 SV=1	100809100	42.161	5.8	2	2	2	1.099	1.119	1.031	0.921	1.086	0.785	0.859	0.174721
C6TB35	Lipoyl-binding domain-containing protein OS=Glycine max OX=3847 GN=100792471 PE=2 SV=1	100792471	31.54	26.5	6	3	10	0.928	1.032	0.959	0.968	1.06	1.055	1.056	0.272408
A0A0R0EHX1	transmembrane protein 33 homolog(predicted) OS=Glycine max OX=3847 GN=106797531 PE=4 SV=1	106797531	35.92	18	3	2	4	1.322	0.82	0.972	0.988	1.102	0.838	0.94	0.780263
K7KLK6	TPT domain-containing protein OS=Glycine max OX=3847 GN=100794276 PE=4 SV=1	100794276	36.168	5.1	1	1	1
K7MH27	Protein FMP32, mitochondrial isoform A(predicted) OS=Glycine max OX=3847 GN=100806915 PE=4 SV=1	100806915	26.525	20.3	3	3	3	0.895	0.778	0.837	1.084	1.18	1.278	1.411	0.00530129
C6TGZ7	Mitochondrial outer membrane protein porin of 36 kDa(predicted) OS=Glycine max OX=3847 GN=100805016 PE=2 SV=1	100805016	29.789	32.2	9	1	16	0.895	0.954	1.238	1.111	0.95	0.915	0.964	0.807457
I1LPN5	PLCXc domain-containing protein OS=Glycine max OX=3847 GN=100789013 PE=4 SV=1	100789013	36.31	30.3	7	6	9	0.76	0.898	1.099	1.098	0.924	1.281	1.198	0.267555
I1JJM7	Putative galactinol--sucrose galactosyltransferase 1(predicted) OS=Glycine max OX=3847 GN=100785582 PE=4 SV=2	100785582	83.422	27.2	16	4	21	0.983	1.083	0.888	0.989	1.04	1.039	1.039	0.530998
A0A0R0KLS3	LEA_2 domain-containing protein OS=Glycine max OX=3847 GN=100795302 PE=4 SV=1	100795302	26.771	12.2	3	2	3	0.907	0.958	1.11	0.992	1.042	1.048	1.036	0.570778
I1KDC1	MBD domain-containing protein OS=Glycine max OX=3847 GN=100796239 PE=4 SV=1	100796239	33.854	42.3	11	5	17	0.914	0.896	1.007	1.195	0.869	1.197	1.158	0.290596
A0A0R0H824	DTW domain-containing protein OS=Glycine max OX=3847 GN=GLYMA_12G204000 PE=4 SV=1	GLYMA_12G204000	37.339	3.3	1	1	1	1.304	1.06	1.126	0.926	0.726	0.919	0.737	0.0378463
I1KH74	formin-like protein 18(predicted) OS=Glycine max OX=3847 GN=100799093 PE=4 SV=2	100799093	66.555	3.1	2	2	2
C6TEN3	Serine/threonine-protein phosphatase 4 regulatory subunit 2(predicted) OS=Glycine max OX=3847 GN=100803269 PE=2 SV=1	100803269	26.15	15	3	2	4	1.084	0.98	1.022	1.106	0.822	1.054	0.966	0.688393
I1JTJ3	VID27 domain-containing protein OS=Glycine max OX=3847 GN=100810233 PE=4 SV=1	100810233	69.793	20.6	9	1	9	1.464	1.521	0.709	0.911	0.701	0.741	0.637	0.198395
I1JIC0	PLAC8 family protein(predicted) OS=Glycine max OX=3847 GN=100795088 PE=4 SV=2	100795088	63.11	4.7	2	2	3	1.079	1.173	0.888	0.859	1.206	0.858	0.931	0.606495
I1MRB3	Hexosyltransferase OS=Glycine max OX=3847 GN=100784320 PE=3 SV=1	100784320	39.482	2.9	1	1	1	1.542	1.516	1.468	0.5	0.527	0.499	0.337	1.1906e-06
I1MWJ3	selenoprotein H(predicted) OS=Glycine max OX=3847 GN=100818149 PE=4 SV=2	100818149	18.964	18.5	3	2	5	1.333	0.876	0.801	0.924	1.228	0.87	1.004	0.929014
I1K9B8	EMC1_C domain-containing protein OS=Glycine max OX=3847 GN=100790095 PE=4 SV=1	100790095	110.33	31	27	5	41	0.974	1.052	0.996	1.018	0.904	1.08	0.993	0.88468
I1KYM8	Transmembrane protein 245(predicted) OS=Glycine max OX=3847 GN=100819024 PE=4 SV=1	100819024	72.471	1.5	1	1	1	1.354	1.039	1.028	0.875	0.866	0.889	0.769	0.0479943
I1N447	DAHP_synth_1 domain-containing protein OS=Glycine max OX=3847 GN=100809120 PE=3 SV=2	100809120	31.712	50.5	11	2	18	1.055	0.949	1.124	0.997	0.977	1.045	0.965	0.563912
A0A0R0G040	Ubiquitin-like domain-containing protein(predicted) OS=Glycine max OX=3847 GN=100776447 PE=4 SV=1	100776447	54.74	15.5	7	3	11	0.919	0.956	1.045	1.104	0.999	1.123	1.105	0.131099
A0A368UI54	CPSF_A domain-containing protein OS=Glycine max OX=3847 GN=GLYMA_05G171400 PE=4 SV=1	GLYMA_05G171400	115.4	18.3	16	16	18	1.478	1.386	1.004	0.798	0.631	0.726	0.557	0.0139052
I1KRB3	FAD-binding PCMH-type domain-containing protein OS=Glycine max OX=3847 GN=100813175 PE=3 SV=2	100813175	64.057	17.9	9	3	15	0.86	1.063	1.02	0.993	1.242	0.861	1.052	0.746002
A0A0R0F5U2	Ras-related protein RABE1c isoform A(predicted) OS=Glycine max OX=3847 GN=100782753 PE=4 SV=1	100782753	23.904	53.2	10	1	20	0.832	0.907	0.942	0.989	1.227	1.051	1.219	0.0579198
A0A0R0HRN6	DALR_1 domain-containing protein OS=Glycine max OX=3847 GN=GLYMA_10G102900 PE=3 SV=1	GLYMA_10G102900	47.837	9.9	4	2	4	1.119	1.121	0.995	0.975	0.943	0.901	0.871	0.0400941
A0A0R0GGN1	Subtilisin-like protease isoform A(predicted) OS=Glycine max OX=3847 GN=100795195 PE=3 SV=1	100795195	84.085	10.9	8	7	9	0.988	0.94	1.074	1.038	1.004	1.092	1.044	0.392642
K7KPN3	Ras-related protein RABB1b(predicted) OS=Glycine max OX=3847 GN=GLYMA_05G115000 PE=4 SV=1	GLYMA_05G115000	23.441	34.6	7	4	11	0.792	0.725	1.044	1.192	1.014	1.302	1.37	0.0713917
K7KHY7	Thioredoxin domain-containing protein OS=Glycine max OX=3847 GN=100812907 PE=4 SV=1	100812907	21.621	5.3	1	1	1	0.955	1.044	1.082	0.88	1.013	1.079	0.965	0.617696
I1N337	Glycosyltransferase(predicted) OS=Glycine max OX=3847 GN=GLYMA_18G208300 PE=4 SV=1	GLYMA_18G208300	55.8	5.9	3	2	3	1.005	1.056	0.933	0.985	1.133	0.932	1.019	0.822159
A0A0R0FPC6	cwf21 domain-containing protein OS=Glycine max OX=3847 GN=GLYMA_17G200600 PE=4 SV=1	GLYMA_17G200600	91.366	3.6	3	3	3	1.085	0.871	1.087	0.967	1.049	0.992	0.988	0.933416
A0A0R0FWB0	Protein kinase domain-containing protein OS=Glycine max OX=3847 GN=GLYMA_16G015400 PE=4 SV=1	GLYMA_16G015400	70.001	13.7	7	3	9	1.04	1.041	0.993	0.967	0.901	1.049	0.949	0.310281
I1KM25	Polyadenylate-binding protein OS=Glycine max OX=3847 GN=100780329 PE=3 SV=1	100780329	70.911	41.5	21	3	55	0.968	0.936	1.077	1.062	0.96	1.055	1.032	0.576263
B6EBD5	SGT1-2 OS=Glycine max OX=3847 GN=100194421 PE=2 SV=1	100194421	40.665	44.8	15	8	29	0.937	0.915	0.962	0.989	1.009	1.072	1.091	0.0372062
I1JDN2	Phenylalanine--tRNA ligase, chloroplastic/mitochondrial isoform A(predicted) OS=Glycine max OX=3847 GN=100779145 PE=4 SV=1	100779145	49.813	23.9	8	2	9	1.084	0.964	0.969	0.993	0.992	1.052	1.007	0.866136
K7MFD7	S4 RNA-binding domain-containing protein OS=Glycine max OX=3847 GN=100817428 PE=4 SV=1	100817428	17.834	9.9	1	1	1	1.049	1.067	0.826	1.152	0.891	1.077	1.061	0.625605
A0A0R0EAE1	Putative PKHD-type hydroxylase(predicted) OS=Glycine max OX=3847 GN=100798154 PE=4 SV=1	100798154	31.653	3	1	1	1	1.05	1.042	0.932	0.95	1.124	0.945	0.998	0.961923
K7KQN8	Mitochondrial proton/calcium exchanger protein isoform A(predicted) OS=Glycine max OX=3847 GN=100809877 PE=4 SV=1	100809877	83.525	8.7	6	4	7	1.594	1.125	1.047	0.87	0.795	0.627	0.609	0.0396698
I1M5R8	MPN domain-containing protein OS=Glycine max OX=3847 GN=100781761 PE=4 SV=1	100781761	47.97	14.9	5	1	6	1.193	1.079	0.964	1.19	0.712	0.93	0.875	0.399213
I1K843	3-oxo-Delta(4,5)-steroid 5-beta-reductase(predicted) OS=Glycine max OX=3847 GN=100813467 PE=4 SV=1	100813467	43.639	43.3	12	12	23	0.938	0.92	1.082	1.079	0.901	1.12	1.054	0.576758
I1L9L2	t-SNARE coiled-coil homology domain-containing protein OS=Glycine max OX=3847 GN=100789318 PE=3 SV=1	100789318	37.028	21.4	7	2	10	1.124	0.913	1.004	1.01	1.004	1	0.991	0.933937
I1K4Q5	Ribosomal_L6e_N domain-containing protein OS=Glycine max OX=3847 GN=100809343 PE=4 SV=1	100809343	25.773	30.6	8	1	21	1.114	1.333	1.068	1.054	0.666	0.832	0.726	0.089047
I1MN42	Alpha-mannosidase OS=Glycine max OX=3847 GN=100806748 PE=3 SV=2	100806748	114.1	9.4	7	4	7	1.205	0.94	0.964	1.013	0.9	1.075	0.961	0.722821
I1M9P8	X8 domain-containing protein OS=Glycine max OX=3847 GN=100790297 PE=3 SV=1	100790297	53.057	15.7	6	4	11	0.962	0.968	1.056	1.016	0.891	1.103	1.008	0.944777
A0A0R0FE87	BEACH domain-containing protein C2 isoform A(predicted) OS=Glycine max OX=3847 GN=100782030 PE=4 SV=1	100782030	318.3	4.1	9	9	11	1.331	0.94	0.992	0.924	0.85	0.798	0.788	0.121387
I1KZY9	Fumarylacetoacetase OS=Glycine max OX=3847 GN=GLYMA_09G010000 PE=3 SV=1	GLYMA_09G010000	45.798	44.7	16	5	34	0.718	0.944	0.986	1.046	1.206	1.122	1.274	0.0804156
I1NII9	HIV Tat-specific factor 1-like isoform A(predicted) OS=Glycine max OX=3847 GN=100789709 PE=4 SV=1	100789709	50.501	8.8	3	3	3	1.254	1.137	0.909	0.985	0.829	0.942	0.835	0.183704
I1LN37	Protein kinase domain-containing protein OS=Glycine max OX=3847 GN=100783655 PE=3 SV=1	100783655	99.666	10.7	9	2	9	1.17	1.176	0.874	0.922	0.905	1.005	0.88	0.309254
I1L0H7	FAD-binding PCMH-type domain-containing protein OS=Glycine max OX=3847 GN=100788233 PE=3 SV=1	100788233	60.949	10	5	4	5	1.099	0.96	1.095	0.97	0.9	1.035	0.921	0.244395
C6T172	Thioredoxin-like_fold domain-containing protein OS=Glycine max OX=3847 GN=100500267 PE=2 SV=1	100500267	26.731	11.9	3	3	4	0.942	0.858	0.952	1.082	1.057	1.11	1.181	0.00969583
A0A0R0HBA5	LRRNT_2 domain-containing protein OS=Glycine max OX=3847 GN=GLYMA_12G055500 PE=4 SV=1	GLYMA_12G055500	39.523	7.9	3	3	4	1.177	0.919	0.963	0.94	1.12	0.944	0.982	0.877516
C6TCI4	50S ribosomal protein L27 isoform A(predicted) OS=Glycine max OX=3847 GN=100782419 PE=2 SV=1	100782419	16.305	16.3	3	3	4	1.173	1.084	0.89	1.019	1.042	0.929	0.95	0.635158
I1LKU1	T-complex protein 1 subunit beta(predicted) OS=Glycine max OX=3847 GN=100794780 PE=3 SV=1	100794780	57.079	52	21	3	40	1.046	1.085	0.91	1.076	0.992	0.949	0.992	0.925636
I1MV76	Glutamate dehydrogenase OS=Glycine max OX=3847 GN=GLYMA_17G148000 PE=3 SV=2	GLYMA_17G148000	44.714	24.8	9	2	17	0.996	0.982	0.92	0.965	1.014	1.177	1.089	0.271146
A0A0R0GNV7	1-(5-phosphoribosyl)-5-[(5-phosphoribosylamino)methylideneamino] imidazole-4-carboxamide isomerase, chloroplastic(predicted) OS=Glycine max OX=3847 GN=100793426 PE=3 SV=1	100793426	29.417	5.5	1	1	1	1.063	0.99	0.984	1.015	0.874	1.138	0.997	0.921053
I1K5K5	Nuclear pore complex protein NUP155(predicted) OS=Glycine max OX=3847 GN=100798527 PE=4 SV=1	100798527	162.57	12.3	15	5	17	1.344	1.243	1.01	0.9	0.758	0.796	0.682	0.01906
K7LYV0	FAD-binding PCMH-type domain-containing protein OS=Glycine max OX=3847 GN=100816815 PE=4 SV=1	100816815	58.804	8.8	4	4	6	1.001	0.901	0.958	1.014	1.178	1.014	1.121	0.126853
I1LHJ3	UDP-N-acetylmuramoyl-L-alanyl-D-glutamate--2, 6-diaminopimelate ligase(predicted) OS=Glycine max OX=3847 GN=100782047 PE=4 SV=1	100782047	20.033	5.7	1	1	1	1.085	0.912	0.964	1.049	0.907	1.146	1.048	0.628863
I1MLQ7	ATP synthase mitochondrial F1 complex assembly factor 2(predicted) OS=Glycine max OX=3847 GN=100796099 PE=4 SV=1	100796099	36.285	5.2	2	2	2	1.072	1.034	0.981	0.958	1.078	0.924	0.959	0.459033
K7L454	H15 domain-containing protein OS=Glycine max OX=3847 GN=GLYMA_U043500 PE=3 SV=1	GLYMA_U043500	25.695	23.3	4	3	6	0.768	1.308	0.926	0.97	0.972	1.074	1.005	0.867857
I1JHM4	eIF2B_5 domain-containing protein OS=Glycine max OX=3847 GN=100783618 PE=4 SV=1	100783618	30.289	34.3	10	6	16	0.852	1.102	1.038	1.032	0.964	1.106	1.037	0.667159
A0A0R0EY71	Secoisolariciresinol dehydrogenase(predicted) OS=Glycine max OX=3847 GN=100802915 PE=4 SV=1	100802915	28.956	33.1	6	6	9	0.776	1.044	0.991	1.02	1.202	0.974	1.137	0.301
I1K670	Luminal-binding protein 4 isoform B(predicted) OS=Glycine max OX=3847 GN=GLYMA_05G219400 PE=3 SV=1	GLYMA_05G219400	73.639	51.5	31	2	95	1.409	1.027	0.852	0.945	0.843	1.107	0.88	0.539587
I1JV52	GRAM domain-containing protein OS=Glycine max OX=3847 GN=GLYMA_04G093400 PE=4 SV=1	GLYMA_04G093400	30.949	22.3	5	2	7	0.808	0.964	1.099	1.154	1.082	0.951	1.11	0.360457
I1JF52	Protein OSB2, chloroplastic(predicted) OS=Glycine max OX=3847 GN=100781288 PE=4 SV=1	100781288	31.447	6.7	2	2	2	1.128	1.087	0.986	0.97	0.936	0.944	0.89	0.0508465
I1L899	Glutathione reductase OS=Glycine max OX=3847 GN=100810005 PE=3 SV=1	100810005	58.554	17.6	8	1	13	0.877	1.058	0.952	1.086	0.955	1.133	1.099	0.272171
I1LR80	Xyloglucan endotransglucosylase/hydrolase OS=Glycine max OX=3847 GN=100781528 PE=3 SV=1	100781528	34.158	18.2	3	3	3	1.276	1.01	0.895	0.815	1.034	0.978	0.889	0.425807
A0A0R0G1Y0	Calcium-transporting ATPase OS=Glycine max OX=3847 GN=100792945 PE=3 SV=1	100792945	117.92	9.9	8	2	9	1.105	1.242	0.98	0.833	0.936	0.953	0.818	0.0695902
I1J9W9	L-lactate dehydrogenase OS=Glycine max OX=3847 GN=100818856 PE=3 SV=1	100818856	38.176	22.2	7	4	14	0.843	0.638	1.258	1.039	1.411	1.042	1.275	0.287894
A0A0R0IBE4	Myb-like domain-containing protein OS=Glycine max OX=3847 GN=100797767 PE=4 SV=1	100797767	26.164	7.7	1	1	1
I1KCY3	SNAP25-like protein SNAP33 isoform D(predicted) OS=Glycine max OX=3847 GN=100806698 PE=4 SV=1	100806698	28.508	32.7	6	6	7	0.85	0.925	1.068	1.05	1.077	1.076	1.127	0.139434
I1LWF0	Peroxidase OS=Glycine max OX=3847 GN=100817030 PE=3 SV=1	100817030	34.885	21.8	7	3	11	0.948	1.003	0.99	1	1.167	0.971	1.067	0.357574
A0A0R0KVT1	Soluble inorganic pyrophosphatase 4 isoform A(predicted) OS=Glycine max OX=3847 GN=GLYMA_03G172700 PE=3 SV=1	GLYMA_03G172700	26.125	29	5	2	6	0.878	0.886	0.928	1.028	1.358	0.956	1.241	0.131654
I1KSN3	YTH domain-containing protein OS=Glycine max OX=3847 GN=100819200 PE=4 SV=1	100819200	77.067	36.6	23	7	32	1.113	1.24	0.855	0.99	0.844	1.022	0.89	0.438042
A0A0R0JZP8	RPN13_C domain-containing protein OS=Glycine max OX=3847 GN=100799938 PE=4 SV=1	100799938	35.284	29.4	6	2	8	1.094	1.036	0.954	1.07	0.814	1.098	0.967	0.713246
I1JZR8	Aldedh domain-containing protein OS=Glycine max OX=3847 GN=100813821 PE=4 SV=1	100813821	58.981	38.2	16	6	33	0.91	0.962	1.014	1.019	1.029	1.089	1.087	0.0886865
A0A0R0GL47	Xyloglucan endotransglucosylase/hydrolase OS=Glycine max OX=3847 GN=GLYMA_13G103100 PE=3 SV=1	GLYMA_13G103100	31.75	9.5	2	2	2	0.54	0.488	0.81	1.084	2.078	1.001	2.265	0.0476844
I1KS98	UBA domain-containing protein OS=Glycine max OX=3847 GN=100794687 PE=4 SV=1	100794687	46.754	22.2	7	4	11	0.886	1.185	1	1.052	1.007	0.937	0.976	0.846928
A0A0R0EIE6	Peptidyl serine alpha-galactosyltransferase isoform A(predicted) OS=Glycine max OX=3847 GN=GLYMA_19G055500 PE=4 SV=1	GLYMA_19G055500	78.905	8.4	4	1	4	0.933	0.777	1.038	1.058	1.098	1.154	1.205	0.0945626
I1KB56	Large subunit ribosomal protein L10e(predicted) OS=Glycine max OX=3847 GN=100819345 PE=4 SV=1	100819345	37.741	13.6	3	3	4	1.098	0.999	1.07	0.982	0.956	0.952	0.913	0.0381892
I1MHR0	S-adenosylmethionine synthase OS=Glycine max OX=3847 GN=100787994 PE=3 SV=1	100787994	43.052	66.3	18	4	39	1.16	1.296	0.858	0.895	0.888	0.92	0.816	0.200832
I1J4W1	Mitochondrial carnitine/acylcarnitine carrier-like protein isoform A(predicted) OS=Glycine max OX=3847 GN=GLYMA_01G019000 PE=3 SV=1	GLYMA_01G019000	30.479	27.9	6	1	6	0.977	0.974	1.132	1.003	0.924	1.051	0.966	0.61852
K7MNQ0	SCP2 domain-containing protein OS=Glycine max OX=3847 GN=GLYMA_17G242300 PE=4 SV=1	GLYMA_17G242300	15.329	6.7	1	1	1
I1KBF9	Glutamine amidotransferase type-1 domain-containing protein OS=Glycine max OX=3847 GN=100806168 PE=4 SV=1	100806168	38.521	25	9	4	14	0.995	1.012	0.976	0.998	1.045	1.024	1.028	0.177207
I1MD35	LsmAD domain-containing protein OS=Glycine max OX=3847 GN=100782491 PE=4 SV=1	100782491	69.071	10.3	6	1	8	1.057	1.13	0.986	1.075	0.759	1.062	0.913	0.444339
K7LGZ4	Serine/threonine-protein phosphatase OS=Glycine max OX=3847 GN=100809465 PE=3 SV=1	100809465	96.069	18.8	12	4	14	1.043	0.995	0.968	0.995	1.102	0.931	1.007	0.925367
K7L5D7	Calmodulin-binding transcription activator 2(predicted) OS=Glycine max OX=3847 GN=100797717 PE=4 SV=1	100797717	121.26	6.4	5	4	6	1.37	0.948	1.106	0.987	0.9	0.868	0.805	0.141435
I1L4U3	Peptidase_M3 domain-containing protein OS=Glycine max OX=3847 GN=100780377 PE=3 SV=2	100780377	88.493	32.7	23	5	40	0.889	0.946	1.115	1.076	1.016	1.103	1.083	0.307976
I1MXR5	Polyadenylate-binding protein RBP47C isoform A(predicted) OS=Glycine max OX=3847 GN=100801446 PE=4 SV=2	100801446	45.282	18.4	6	4	8	0.957	1.05	1	1.143	0.797	1.1	1.011	0.994098
K7K151	SKIP_SNW domain-containing protein OS=Glycine max OX=3847 GN=GLYMA_01G008600 PE=4 SV=1	GLYMA_01G008600	69.098	14.4	7	7	11	1.039	1.162	0.957	1	0.829	1.007	0.898	0.271402
I1MRV6	Leghemoglobin reductase isoform A(predicted) OS=Glycine max OX=3847 GN=100788043 PE=4 SV=1	100788043	52.887	47.8	20	1	52	0.946	0.923	1.02	1.062	1.058	1.006	1.082	0.0842758
A0A0R0GRW2	UBA domain-containing protein OS=Glycine max OX=3847 GN=100802278 PE=4 SV=1	100802278	69.25	4	3	3	3	0.909	0.925	1.039	1.049	1.117	1.034	1.114	0.086459
I1K7Y1	Abhydrolase_3 domain-containing protein OS=Glycine max OX=3847 GN=GLYMA_06G038000 PE=4 SV=1	GLYMA_06G038000	36.356	30.1	7	7	9	0.946	1.007	0.951	0.981	1.003	1.031	1.038	0.200674
I1LN41	Protein transport protein SEC23 OS=Glycine max OX=3847 GN=100789860 PE=3 SV=1	100789860	84.584	21.1	12	4	23	0.949	0.859	0.962	1.023	1.242	1.072	1.205	0.054827
I1M798	UBP1-associated protein 2B isoform A(predicted) OS=Glycine max OX=3847 GN=100783742 PE=4 SV=1	100783742	53.899	15.6	6	5	7	0.981	1.228	1.084	1.006	0.986	0.91	0.881	0.161701
I1JEX9	Fe2OG dioxygenase domain-containing protein OS=Glycine max OX=3847 GN=GLYMA_02G136000 PE=3 SV=1	GLYMA_02G136000	30.688	23	6	2	7	0.778	0.648	1.189	1.205	0.996	1.259	1.323	0.186677
K7MXQ6	eRF1_1 domain-containing protein OS=Glycine max OX=3847 GN=GLYMA_19G107400 PE=4 SV=1	GLYMA_19G107400	38.521	5.5	2	1	4	1.119	1.074	1.062	0.946	0.894	0.962	0.861	0.00532165
A0A0R0JW77	X8 domain-containing protein OS=Glycine max OX=3847 GN=100784409 PE=3 SV=1	100784409	39.135	3.6	1	1	1	0.805	0.665	0.882	1.198	1.432	1.059	1.568	0.0205091
I1LWE5	Senescence-associated carboxylesterase 101 isoform B(predicted) OS=Glycine max OX=3847 GN=100809557 PE=4 SV=1	100809557	66.114	19.4	10	10	16	0.861	0.827	1.159	1.127	0.898	1.132	1.109	0.451014
I1KP14	Ribonuclease OS=Glycine max OX=3847 GN=100782692 PE=4 SV=1	100782692	108.76	36.1	27	8	41	1.142	1.094	1.03	1.033	0.93	0.948	0.891	0.0590074
K7KPF2	Putative prolyl 4-hydroxylase 9 isoform C(predicted) OS=Glycine max OX=3847 GN=GLYMA_05G104400 PE=4 SV=1	GLYMA_05G104400	25.185	16.6	3	3	5	1.13	1.056	0.965	0.98	0.932	1.016	0.929	0.23959
I1KVS8	Protein kinase domain-containing protein OS=Glycine max OX=3847 GN=100818488 PE=3 SV=1	100818488	40.599	16.8	6	2	7	1.072	0.922	1.076	1.075	0.989	0.988	0.994	0.946748
I1JR78	Topless-related protein 3 isoform A(predicted) OS=Glycine max OX=3847 GN=100800771 PE=4 SV=1	100800771	124.04	16.8	17	2	23	0.978	0.985	1.044	1.084	1.011	0.954	1.014	0.775148
A0A0R0K3T3	AB hydrolase-1 domain-containing protein OS=Glycine max OX=3847 GN=100797816 PE=4 SV=1	100797816	35.275	10.8	3	3	3	0.922	1.115	0.985	1.06	0.918	1.146	1.034	0.726226
K7LJN9	Acyl carrier protein OS=Glycine max OX=3847 GN=100816225 PE=3 SV=1	100816225	15.684	6.9	1	1	1	1.026	1.194	1.086	1.151	0.613	1.011	0.839	0.351299
I1K702	PLCXc domain-containing protein OS=Glycine max OX=3847 GN=100805096 PE=4 SV=1	100805096	36.199	25.6	5	4	6	0.971	1.127	1.046	1.062	0.896	0.961	0.928	0.3165
A0A0R0KL56	Serine/arginine-rich splicing factor RS2Z32 isoform F(predicted) OS=Glycine max OX=3847 GN=100813237 PE=4 SV=1	100813237	29.103	11.6	3	1	3	1.136	0.915	1.084	0.927	1.019	0.971	0.93	0.389759
K7KWL3	PKS_ER domain-containing protein OS=Glycine max OX=3847 GN=100808819 PE=4 SV=1	100808819	37.726	4.3	1	1	1	0.669	0.769	0.984	1.112	1.507	0.994	1.492	0.0772347
I1L6J2	ATG8-interacting protein 1(predicted) OS=Glycine max OX=3847 GN=100808551 PE=4 SV=1	100808551	34.954	8.3	2	2	2	0.927	0.983	1.026	1.059	1.034	1.028	1.063	0.114753
C6TD66	DUF2470 domain-containing protein OS=Glycine max OX=3847 GN=100793739 PE=2 SV=1	100793739	35.918	18.4	5	5	7	0.998	0.934	1.115	1.062	0.855	1.002	0.958	0.620835
K7K568	Putative copper-transporting ATPase HMA5 isoform A(predicted) OS=Glycine max OX=3847 GN=100817431 PE=3 SV=1	100817431	105.99	1.7	2	2	2	1.618	1.297	0.79	0.778	0.716	0.849	0.632	0.127046
I1K811	N-hydroxycinnamoyl/benzoyltransferase 1(predicted) OS=Glycine max OX=3847 GN=100775661 PE=4 SV=1	100775661	51.304	8.8	3	2	3	1.017	0.939	0.804	1.208	1.08	1.004	1.193	0.111556
I1KD76	TFIIE domain-containing protein OS=Glycine max OX=3847 GN=100779773 PE=4 SV=1	100779773	41.956	7.2	3	3	3	1.16	1.106	0.907	1.014	0.941	0.926	0.908	0.317112
I1JHT5	PRP38_assoc domain-containing protein OS=Glycine max OX=3847 GN=100788237 PE=4 SV=1	100788237	50.734	7.7	4	4	4	1.041	1.042	0.847	1.023	1.023	1.101	1.074	0.360345
K7N062	HTH myb-type domain-containing protein OS=Glycine max OX=3847 GN=100813604 PE=4 SV=1	100813604	39.764	2.8	1	1	1	1.149	0.88	0.844	0.967	1.188	1.011	1.102	0.422509
A0A0R0IT34	Abscisic acid receptor PYR1(predicted) OS=Glycine max OX=3847 GN=100786749 PE=4 SV=1	100786749	23.613	4.7	1	1	1	0.736	0.794	0.901	1.131	1.283	1.205	1.489	0.00447516
I1MK06	Germin-like protein OS=Glycine max OX=3847 GN=GLYMA_16G007800 PE=3 SV=1	GLYMA_16G007800	19.188	13.8	1	1	1	0.799	0.987	1.156	1.145	0.877	1.109	1.064	0.649626
I1K0L4	Acid beta-fructofuranosidase isoform A(predicted) OS=Glycine max OX=3847 GN=100788844 PE=3 SV=1	100788844	71.758	20.8	11	6	15	1.215	1.316	0.802	0.972	0.773	0.848	0.778	0.235904
A0A0R0IDQ3	AAA domain-containing protein OS=Glycine max OX=3847 GN=100804099 PE=4 SV=1	100804099	78.581	7.7	5	1	6
I1M2J8	Amidase domain-containing protein OS=Glycine max OX=3847 GN=100800479 PE=4 SV=1	100800479	66.316	14.2	8	2	9
K7MYR3	Pre-mRNA-processing factor 39 isoform A(predicted) OS=Glycine max OX=3847 GN=100810738 PE=4 SV=1	100810738	91.19	21.1	14	6	21	1.064	1.055	0.997	0.986	1.025	0.971	0.957	0.167338
I1K7A1	Dolichyl-diphosphooligosaccharide--protein glycosyltransferase subunit 1 OS=Glycine max OX=3847 GN=100817203 PE=3 SV=1	100817203	68.428	22.3	15	4	25	0.907	1.014	0.876	0.984	1.322	1.047	1.199	0.155407
I1JR56	Usp domain-containing protein OS=Glycine max OX=3847 GN=100527623 PE=4 SV=1	100527623	19.474	35	5	2	9	0.823	1.002	1.074	1.149	1.099	0.975	1.112	0.305845
A0A0R0J855	PPM-type phosphatase domain-containing protein OS=Glycine max OX=3847 GN=GLYMA_07G248000 PE=4 SV=1	GLYMA_07G248000	33.407	4.3	1	1	1	0.821	1.184	1.091	0.932	1.026	1	0.955	0.778364
I1MTZ8	Tr-type G domain-containing protein OS=Glycine max OX=3847 GN=100782529 PE=4 SV=1	100782529	110.12	16.5	13	1	15
I1JK48	GrpE protein homolog OS=Glycine max OX=3847 GN=100794766 PE=3 SV=1	100794766	37.188	17	4	4	5	1.464	1.108	0.894	0.996	0.721	0.87	0.746	0.175593
I1LI35	Vacuolar protein sorting-associated protein 35 OS=Glycine max OX=3847 GN=100809289 PE=3 SV=1	100809289	89.747	8.1	6	6	7	1.894	1.19	0.866	0.714	0.724	0.678	0.536	0.0660999
A0A0R0G0D5	Protein arginine methyltransferase NDUFAF7 OS=Glycine max OX=3847 GN=100799456 PE=3 SV=1	100799456	41.57	9.4	3	3	3	1.092	1.042	1.096	0.994	0.876	1.011	0.892	0.0730783
C6T3A2	Bet_v_1 domain-containing protein OS=Glycine max OX=3847 GN=100527097 PE=2 SV=1	100527097	16.712	65.8	7	6	11	0.814	0.596	1.188	1.18	0.836	1.544	1.37	0.291808
I1K6Y3	DUF1624 domain-containing protein OS=Glycine max OX=3847 GN=GLYMA_06G003300 PE=4 SV=1	GLYMA_06G003300	46.529	2.4	1	1	1	1.008	1.09	1.122	0.995	0.845	1.005	0.884	0.123454
I1J4L5	CSC1-like protein isoform A(predicted) OS=Glycine max OX=3847 GN=100820282 PE=4 SV=1	100820282	91.548	5.1	4	4	4	1.227	0.972	1.048	0.901	1.039	0.858	0.862	0.174875
A0A0R0HT26	Pectin acetylesterase OS=Glycine max OX=3847 GN=100810716 PE=3 SV=1	100810716	33.418	10.1	3	3	4	1.132	1.047	0.929	0.984	1.018	1.014	0.97	0.669496
I1N5M3	Elongation factor Ts, mitochondrial OS=Glycine max OX=3847 GN=100819808 PE=3 SV=1	100819808	38.339	14.6	4	4	11	0.982	0.977	1.04	0.995	1.015	1.012	1.008	0.722061
I1ML36	X8 domain-containing protein OS=Glycine max OX=3847 GN=100815300 PE=3 SV=1	100815300	52.552	6.9	2	1	2	0.921	0.864	1.25	1.298	0.987	0.745	0.998	0.947555
I1K7G0	Methyltransferase OS=Glycine max OX=3847 GN=GLYMA_06G020700 PE=3 SV=1	GLYMA_06G020700	40.383	30.6	8	3	10	1.477	1.445	0.664	0.756	1.058	0.714	0.705	0.355346
I1L7Z5	Peroxidase OS=Glycine max OX=3847 GN=100799691 PE=3 SV=2	100799691	35.102	44.1	11	8	35	0.758	0.952	1.1	1.128	0.96	1.118	1.141	0.307319
I1NAX4	F-box protein(predicted) OS=Glycine max OX=3847 GN=100782241 PE=4 SV=1	100782241	57.884	4.5	2	2	2	0.967	1.043	0.932	1.062	1.06	0.986	1.056	0.24956
I1LPJ9	Nucleolin 2 isoform A(predicted) OS=Glycine max OX=3847 GN=100779929 PE=4 SV=1	100779929	77.569	10.3	6	2	7	1.37	0.905	1.199	1.043	0.757	0.792	0.746	0.14174
A0A0R0HW97	Dihydrolipoamide acetyltransferase component of pyruvate dehydrogenase complex OS=Glycine max OX=3847 GN=100780758 PE=3 SV=1	100780758	58.633	20	11	4	18	1.008	1.002	1.04	1.008	0.972	0.988	0.973	0.156126
C6SYQ7	Sm domain-containing protein OS=Glycine max OX=3847 GN=100499965 PE=2 SV=1	100499965	9.9653	19.3	2	2	2	1.134	1.016	1.055	0.996	0.83	1.034	0.892	0.193387
I1K553	Patellin-3(predicted) OS=Glycine max OX=3847 GN=100804544 PE=4 SV=1	100804544	60.977	22.1	8	1	21	0.865	1.173	1.02	0.997	0.948	1.055	0.981	0.900659
A0A0R0FJV6	Pectinesterase OS=Glycine max OX=3847 GN=100784642 PE=3 SV=1	100784642	63.938	4.3	3	2	3	1.268	1.11	0.989	0.892	0.861	0.932	0.797	0.042317
K7MUQ1	Inositol hexakisphosphate and diphosphoinositol-pentakisphosphate kinase OS=Glycine max OX=3847 GN=100776866 PE=3 SV=1	100776866	98.355	10	8	8	10	1.311	1.176	0.986	0.911	0.84	0.813	0.738	0.0293165
I1KEA6	Indole-3-acetic acid-amido synthetase GH3.6 isoform A(predicted) OS=Glycine max OX=3847 GN=100801378 PE=4 SV=1	100801378	68.871	16.9	10	9	13	1.008	1.013	0.99	1.032	0.825	1.094	0.98	0.767644
I1L4H0	Aldedh domain-containing protein OS=Glycine max OX=3847 GN=100791396 PE=3 SV=1	100791396	54.561	32.5	16	2	22	1.127	0.95	1.04	0.942	0.919	1.08	0.944	0.454491
I1L398	Protein phosphatase inhibitor 2 isoform B(predicted) OS=Glycine max OX=3847 GN=100306297 PE=4 SV=1	100306297	19.14	24.4	4	4	5	0.855	0.949	1.077	1.074	1.115	0.981	1.1	0.268412
A0A0R0E4L0	PfkB domain-containing protein OS=Glycine max OX=3847 GN=GLYMA_U029400 PE=4 SV=1	GLYMA_U029400	13.267	6.9	1	1	1	1.065	0.775	0.793	0.761	1.869	0.727	1.275	0.662521
I1NFT8	Sulfhydryl oxidase OS=Glycine max OX=3847 GN=100529131 PE=4 SV=1	100529131	57.701	4.3	2	2	2	1.17	1.08	0.957	0.986	0.858	1.004	0.888	0.199294
I1LFH2	LisH domain-containing protein OS=Glycine max OX=3847 GN=GLYMA_10G294300 PE=4 SV=1	GLYMA_10G294300	29.917	22.6	6	2	7	0.686	0.804	0.852	1.21	1.18	1.328	1.588	0.00328776
I1JKA6	DEAD-box ATP-dependent RNA helicase 8(predicted) OS=Glycine max OX=3847 GN=100818905 PE=3 SV=1	100818905	57.108	31.1	13	2	20	0.982	1.03	1.004	0.942	1.072	1.018	1.005	0.923767
K7L3L7	Importin subunit alpha OS=Glycine max OX=3847 GN=100813320 PE=3 SV=1	100813320	49.542	25.8	10	1	16	1.007	1.173	0.855	0.965	1.022	1.028	0.993	0.989672
I1JLR0	Sulfoquinovosyl transferase SQD2 isoform A(predicted) OS=Glycine max OX=3847 GN=100803792 PE=4 SV=1	100803792	57.814	4.8	2	2	2	1.464	1.22	0.86	0.839	0.824	0.839	0.706	0.106235
A0A0R0ERB1	HPt domain-containing protein OS=Glycine max OX=3847 GN=100776020 PE=4 SV=1	100776020	13.404	8.5	1	1	1	0.894	0.885	1.004	1.073	0.992	1.217	1.179	0.086267
I1LBQ4	Beta_elim_lyase domain-containing protein OS=Glycine max OX=3847 GN=100790890 PE=4 SV=1	100790890	35.901	18.8	4	3	4	1.064	0.982	0.936	1.032	0.986	1.055	1.031	0.503969
C6TJQ5	YJU2 splicing factor-like isoform A(predicted) OS=Glycine max OX=3847 GN=GLYMA_13G259300 PE=2 SV=1	GLYMA_13G259300	29.325	4.8	1	1	1
C5NTE7	Rsdv1 resistance like protein OS=Glycine max OX=3847 GN=Rsdv1-like PE=4 SV=1	Rsdv1-like	34.27	31.2	8	8	15	0.905	0.88	0.897	0.992	1.206	1.076	1.221	0.0265728
A0A0R0FIW9	SCP domain-containing protein OS=Glycine max OX=3847 GN=GLYMA_17G066100 PE=3 SV=1	GLYMA_17G066100	14.541	14.6	2	2	2	0.951	0.758	1.328	1.223	0.709	1.118	1.004	0.986583
I1JQF2	SCD domain-containing protein OS=Glycine max OX=3847 GN=100810550 PE=4 SV=1	100810550	127.9	0.8	1	1	1
A0A0R0L9X4	WD_REPEATS_REGION domain-containing protein (Fragment) OS=Glycine max OX=3847 GN=GLYMA_01G006600 PE=4 SV=1	GLYMA_01G006600	143.8	1.6	2	2	2	1.071	1.038	1.04	1.118	0.85	0.95	0.927	0.362092
A0A0R0LI21	Agenet domain-containing protein(predicted) OS=Glycine max OX=3847 GN=GLYMA_01G208600 PE=4 SV=1	GLYMA_01G208600	232.59	4.3	8	3	8	1.389	1.139	0.992	0.98	0.672	0.891	0.722	0.0934521
I1JEN8	Peroxidase(predicted) OS=Glycine max OX=3847 GN=100789132 PE=4 SV=1	100789132	27.562	16.7	3	3	4	0.917	0.878	0.858	1.068	1.217	1.073	1.266	0.00758936
A0A0R0FC11	Lysophospholipid acyltransferase 1(predicted) OS=Glycine max OX=3847 GN=100778962 PE=3 SV=1	100778962	51.997	7.6	3	3	4	1.068	1.019	0.936	0.968	1.09	0.965	1	0.998013
K7MA07	Aa_trans domain-containing protein OS=Glycine max OX=3847 GN=100816862 PE=4 SV=1	100816862	57.046	2.7	1	1	1	1.297	0.837	1.119	0.945	1.006	0.844	0.859	0.374785
I1JHW9	CBF domain-containing protein OS=Glycine max OX=3847 GN=100795086 PE=4 SV=2	100795086	64.815	7.4	3	3	3
C6SZX9	UvrABC system protein A(predicted) OS=Glycine max OX=3847 GN=100306571 PE=2 SV=1	100306571	8.797	12.7	1	1	1	0.868	0.962	0.969	0.939	1.228	1.078	1.159	0.168436
K7K9W0	Uncharacterized protein OS=Glycine max OX=3847 GN=GLYMA_02G211100 PE=4 SV=1	GLYMA_02G211100	8.0324	23.5	1	1	1	0.897	0.961	0.686	1.098	0.764	1.676	1.391	0.311136
I1K328	DNA helicase OS=Glycine max OX=3847 GN=100791302 PE=3 SV=1	100791302	86.774	23.1	13	1	15	1.569	1.102	0.844	0.914	0.74	0.885	0.722	0.19525
A0A0R0JUI2	S-adenosyl-L-methionine-dependent methyltransferase(predicted) OS=Glycine max OX=3847 GN=100785300 PE=4 SV=1	100785300	41.398	10.7	4	1	4	0.628	1.134	0.985	1.076	1.396	0.815	1.197	0.476301
K7K5I8	PHD_Oberon domain-containing protein OS=Glycine max OX=3847 GN=GLYMA_01G237400 PE=4 SV=1	GLYMA_01G237400	53.956	4	1	1	1	0.779	1.028	1.015	0.784	1.469	0.949	1.135	0.657843
K7M1R4	LEA_2 domain-containing protein OS=Glycine max OX=3847 GN=100801370 PE=4 SV=1	100801370	23.253	9.4	1	1	2	0.8	0.72	0.958	1.112	1.124	1.348	1.446	0.0233392
I1JL58	PRA1 family protein OS=Glycine max OX=3847 GN=100801690 PE=3 SV=1	100801690	24.22	18.9	3	3	3	1.048	0.858	0.772	1.024	1.16	1.185	1.258	0.0790402
I1K628	40S ribosomal protein S15a-5(predicted) OS=Glycine max OX=3847 GN=100792186 PE=3 SV=1	100792186	14.904	7	1	1	1	1.196	0.77	0.788	1.047	1.167	1.075	1.194	0.249079
A0A0R0GL62	PRA1 family protein OS=Glycine max OX=3847 GN=100778374 PE=3 SV=1	100778374	23.149	4.2	1	1	1	1.167	0.958	0.969	0.922	1.158	0.864	0.952	0.650067
A0A0R4J354	THO complex subunit 1 isoform A(predicted) OS=Glycine max OX=3847 GN=100781333 PE=4 SV=1	100781333	68.936	5.5	2	2	2	1.495	1.188	1.026	0.798	0.811	0.728	0.63	0.0170391
I1MMD3	GTD-binding domain-containing protein OS=Glycine max OX=3847 GN=100809228 PE=4 SV=2	100809228	73.957	1.1	1	1	2	1.269	1.164	1.045	0.808	0.978	0.778	0.737	0.0274007
K7K1F1	Protein DETOXIFICATION OS=Glycine max OX=3847 GN=100797729 PE=3 SV=1	100797729	56.511	9.8	2	2	2	0.827	1.21	0.84	0.916	1.052	1.205	1.103	0.505457
A0A0R4J5Y4	Ras-related protein RABD2a isoform B(predicted) OS=Glycine max OX=3847 GN=GLYMA_18G251300 PE=4 SV=1	GLYMA_18G251300	22.45	48.5	9	4	16	1.024	0.92	0.881	1.018	0.986	1.075	1.09	0.16356
I1K1S1	Peptidyl-prolyl cis-trans isomerase CYP40 isoform B(predicted) OS=Glycine max OX=3847 GN=GLYMA_05G080800 PE=4 SV=1	GLYMA_05G080800	40.015	30.8	11	1	14	1.19	1.07	1.057	1.057	0.743	0.948	0.828	0.149462
I1KUM4	Importin N-terminal domain-containing protein OS=Glycine max OX=3847 GN=100795772 PE=4 SV=1	100795772	115.83	4.2	4	4	4	1.812	1.131	0.724	0.689	0.975	0.648	0.63	0.236557
A0A0R0IWR1	Glycosyltransferase OS=Glycine max OX=3847 GN=GLYMA_08G338200 PE=3 SV=1	GLYMA_08G338200	52.709	8	2	2	3	0.941	0.889	0.941	1.081	1.178	1.044	1.192	0.0126004
I1KV64	MFS domain-containing protein OS=Glycine max OX=3847 GN=100810660 PE=3 SV=1	100810660	51.39	5	2	2	2	1.16	1.172	1.056	0.91	0.874	0.883	0.787	0.00250938
K7LC06	HP domain-containing protein OS=Glycine max OX=3847 GN=100809968 PE=4 SV=1	100809968	107.67	34.4	27	9	54	1.022	0.97	1.018	0.964	1.118	0.984	1.019	0.75421
I1KUU9	Transmembrane protein, putative(predicted) OS=Glycine max OX=3847 GN=100782152 PE=4 SV=1	100782152	15.247	6.7	1	1	1	0.675	0.891	0.985	1.055	1.295	1.145	1.37	0.0644367
I1LMY4	Alanine--glyoxylate aminotransferase 2-like 1, mitochondrial(predicted) OS=Glycine max OX=3847 GN=100819821 PE=3 SV=1	100819821	50.202	29.7	12	11	16	0.954	0.982	1.004	0.99	1.072	1.009	1.045	0.199839
I1MVH5	Protein CROWDED NUCLEI 4 isoform A(predicted) OS=Glycine max OX=3847 GN=100804453 PE=4 SV=1	100804453	121.91	9	10	5	11	1.204	1.168	1.023	0.944	0.8	0.907	0.781	0.024843
I1JXN3	zf-Tim10_DDP domain-containing protein OS=Glycine max OX=3847 GN=100791637 PE=3 SV=1	100791637	9.0012	29.5	2	2	2	0.815	0.906	0.932	0.953	1.368	1.062	1.275	0.111847
I1LLC1	Annexin OS=Glycine max OX=3847 GN=100806472 PE=3 SV=1	100806472	27.547	53.6	13	11	20	0.783	1.12	1.08	1.066	1.101	0.892	1.025	0.81169
I1LIX1	ADP-ribosylation factor GTPase-activating protein AGD2(predicted) OS=Glycine max OX=3847 GN=100796006 PE=4 SV=2	100796006	87.806	12.8	9	2	11	1.253	1.066	0.882	1.018	0.893	0.942	0.891	0.382028
I1JQX5	Pectate_lyase_3 domain-containing protein OS=Glycine max OX=3847 GN=100817309 PE=3 SV=1	100817309	51.293	7.7	3	2	3	1.163	0.919	1.168	0.985	0.792	1.042	0.867	0.282365
I1LN47	Amino_oxidase domain-containing protein OS=Glycine max OX=3847 GN=100127420 PE=4 SV=1	100127420	63.445	15.6	7	7	7	1.002	0.936	1.017	1.048	1.023	1.027	1.048	0.146718
I1MYV9	RING-CH-type domain-containing protein OS=Glycine max OX=3847 GN=100791777 PE=4 SV=1	100791777	36.283	2.2	1	1	1	0.824	0.856	0.677	0.963	1.471	1.24	1.559	0.0384838
I1LVI0	Protein kinase domain-containing protein OS=Glycine max OX=3847 GN=100796211 PE=4 SV=1	100796211	100.69	12.4	9	1	9	0.748	1.14	0.971	0.874	1.084	1.236	1.117	0.507687
A0A0R0ESZ8	Elongation factor 1-alpha OS=Glycine max OX=3847 GN=100785429 PE=3 SV=1	100785429	49.279	66.7	27	1	82	0.964	1.027	0.929	1.086	0.967	1.039	1.059	0.271878
C6TNT9	NADH dehydrogenase [ubiquinone] 1 alpha subcomplex assembly factor 3(predicted) OS=Glycine max OX=3847 GN=100816956 PE=2 SV=1	100816956	19.431	13.2	2	2	2	1.047	0.903	1.042	0.964	1.142	0.947	1.02	0.818241
I1M2V7	Protein REPRESSOR OF LRX1 1 isoform A(predicted) OS=Glycine max OX=3847 GN=100789909 PE=4 SV=1	100789909	75.499	39.5	24	3	45	0.797	1.053	0.958	1.198	0.901	1.112	1.144	0.32152
K7K262	RRM domain-containing protein OS=Glycine max OX=3847 GN=100787326 PE=4 SV=1	100787326	19.542	23.3	4	4	4
I1MRK1	Glyoxysomal fatty acid beta-oxidation multifunctional protein MFP-a(predicted) OS=Glycine max OX=3847 GN=GLYMA_17G027700 PE=4 SV=1	GLYMA_17G027700	78.773	24.8	16	3	26	0.924	0.894	1.038	1.07	1.032	1.125	1.13	0.0753069
A0A0R0GZS9	BAG family molecular chaperone regulator 7(predicted) OS=Glycine max OX=3847 GN=100786683 PE=4 SV=1	100786683	45.732	24.1	9	3	12	1.516	1.205	0.882	0.954	0.811	0.81	0.715	0.130988
A0A0R0HDU0	Iso_dh domain-containing protein OS=Glycine max OX=3847 GN=100778831 PE=4 SV=1	100778831	38.898	20.6	6	2	15	0.855	0.991	0.937	0.884	1.206	1.058	1.131	0.305855
I1MBN4	CBS domain-containing protein CBSX3, mitochondrial isoform A(predicted) OS=Glycine max OX=3847 GN=100527191 PE=4 SV=1	100527191	22.742	52.7	9	1	24	0.72	0.79	1.069	1.147	1.152	1.183	1.35	0.0582436
I1JTM4	Protein DCL-like, chloroplastic(predicted) OS=Glycine max OX=3847 GN=100818770 PE=4 SV=1	100818770	23.608	23.6	4	4	5	0.899	0.977	1.043	1.09	0.994	1.061	1.077	0.211776
I1KQ87	Endoglucanase OS=Glycine max OX=3847 GN=100802662 PE=3 SV=1	100802662	53.932	8.8	2	2	2	1.08	1.03	0.846	0.848	1.296	0.927	1.039	0.867956
K7MS92	PPM-type phosphatase domain-containing protein OS=Glycine max OX=3847 GN=GLYMA_04G146200 PE=4 SV=1	GLYMA_04G146200	18.047	6.8	1	1	1	0.847	0.85	1.008	1.04	1.251	1.049	1.235	0.0646124
K7K760	RNA-dependent RNA polymerase OS=Glycine max OX=3847 GN=100811587 PE=3 SV=1	100811587	129.18	2.2	3	3	3	1.256	1.051	0.929	0.924	0.984	0.952	0.884	0.263772
A0A0R0IK92	Lactoylglutathione lyase OS=Glycine max OX=3847 GN=GLYMA_08G035400 PE=3 SV=2	GLYMA_08G035400	39.596	28.7	7	6	9	0.988	0.918	1.047	1.093	0.973	1.068	1.061	0.315581
I1JB37	Pentatricopeptide repeat-containing protein, mitochondrial(predicted) OS=Glycine max OX=3847 GN=100805354 PE=4 SV=1	100805354	68.63	15.9	9	9	11	1.686	1.354	0.797	0.763	0.821	0.695	0.594	0.104271
A0A0R0JZ14	ABC transporter F family member 4(predicted) OS=Glycine max OX=3847 GN=100796051 PE=4 SV=1	100796051	49.233	4.7	2	2	2	1.007	1.043	0.961	0.984	1.013	1.045	1.01	0.738926
A0A0R0GKW3	RNA-binding KH domain-containing protein PEPPER isoform B(predicted) OS=Glycine max OX=3847 GN=100802089 PE=4 SV=1	100802089	43.432	21.9	8	5	13	0.939	1.075	0.945	0.967	1.155	0.994	1.053	0.513585
K7LKA7	Heterogeneous nuclear ribonucleoprotein 1 isoform A(predicted) OS=Glycine max OX=3847 GN=100811267 PE=4 SV=1	100811267	47.552	22.1	7	2	16	0.914	1.043	1.036	0.975	1.285	0.856	1.041	0.839617
A0A0R0IRJ4	Obg-like ATPase 1 OS=Glycine max OX=3847 GN=100500688 PE=3 SV=1	100500688	43.421	29.9	9	9	11	0.892	0.93	0.996	1.012	1.163	1.041	1.141	0.0691978
A0A0R4J4Q1	NADPH--cytochrome P450 reductase OS=Glycine max OX=3847 GN=100800640 PE=3 SV=1	100800640	78.36	14.6	9	7	13	1.135	1.235	0.998	0.926	0.815	0.911	0.787	0.0326411
I1J8H0	Fe2OG dioxygenase domain-containing protein OS=Glycine max OX=3847 GN=GLYMA_01G162700 PE=4 SV=1	GLYMA_01G162700	32.477	32.2	6	3	10	0.953	1	0.853	1.079	1.052	1.058	1.136	0.0525864
I1LN10	Acetylserotonin O-methyltransferase(predicted) OS=Glycine max OX=3847 GN=GLYMA_11G256500 PE=3 SV=1	GLYMA_11G256500	40.55	16.4	4	4	5	1.095	0.994	1.134	1.022	0.767	1.074	0.888	0.318722
A0A0R4J3K7	Epimerase domain-containing protein OS=Glycine max OX=3847 GN=100784817 PE=4 SV=1	100784817	35.791	29.9	8	8	11	0.966	0.945	1.104	1.13	0.884	1.125	1.041	0.720512
A0A0R0E5J0	Glycine cleavage system H protein OS=Glycine max OX=3847 GN=100796561 PE=3 SV=1	100796561	16.972	14.8	2	1	3	0.848	0.991	1.045	0.932	1.124	1.11	1.098	0.343109
A0A368UJM3	Glycine--tRNA ligase, chloroplastic/mitochondrial 2(predicted) OS=Glycine max OX=3847 GN=GLYMA_03G110500 PE=3 SV=1	GLYMA_03G110500	107.01	4	4	4	4	1.279	1.23	1.05	0.887	0.757	0.799	0.686	0.00792156
A0A0R4J460	BAG domain-containing protein OS=Glycine max OX=3847 GN=GLYMA_09G231200 PE=4 SV=1	GLYMA_09G231200	46.352	28.4	10	4	14	1.52	1.371	0.922	0.872	0.76	0.644	0.597	0.0462545
A0A0R0EL27	Phosphoacetylglucosamine mutase OS=Glycine max OX=3847 GN=GLYMA_20G095000 PE=3 SV=1	GLYMA_20G095000	65.451	23.5	11	4	12	1.007	0.986	1.024	1.034	1.042	1.024	1.028	0.0866051
I1N3E5	Epimerase domain-containing protein OS=Glycine max OX=3847 GN=GLYMA_18G220500 PE=4 SV=1	GLYMA_18G220500	36	44.6	13	3	21	0.752	0.972	1.1	1.14	0.858	1.242	1.147	0.433699
A0A0R0ID89	ABC transporter domain-containing protein OS=Glycine max OX=3847 GN=100789283 PE=4 SV=1	100789283	26.208	5.3	1	1	1	1.113	1.049	0.999	0.952	1.059	0.873	0.912	0.216374
A0A368UHE3	TOG domain-containing protein OS=Glycine max OX=3847 GN=GLYMA_13G229200 PE=4 SV=1	GLYMA_13G229200	128.61	10.2	10	3	11	1.49	1.41	0.921	0.731	0.722	0.755	0.578	0.0260033
C6T2Y2	Putative NADH dehydrogenase [ubiquinone] 1 alpha subcomplex subunit 5, mitochondrial(predicted) OS=Glycine max OX=3847 GN=100526984 PE=2 SV=1	100526984	18.621	52.4	7	7	10	1.02	0.98	0.993	1.063	0.857	1.076	1.001	0.958117
I1KL58	Costars domain-containing protein OS=Glycine max OX=3847 GN=100796258 PE=4 SV=1	100796258	9.833	8.9	1	1	1	0.821	1.112	1.184	0.929	0.991	1.02	0.943	0.70753
I1M099	Pistil-specific extensin-like protein(predicted) OS=Glycine max OX=3847 GN=100777472 PE=4 SV=1	100777472	31.437	23.8	6	6	7	0.945	0.848	0.974	1.137	1.068	1.196	1.229	0.0177844
I1JKH8	Protein kinase(predicted) OS=Glycine max OX=3847 GN=100813775 PE=4 SV=1	100813775	66.018	1.7	1	1	1	0.739	0.913	1.143	1.15	1.055	1.066	1.17	0.251914
C6TNB0	Glyco_hydro_19_cat domain-containing protein OS=Glycine max OX=3847 GN=100784196 PE=2 SV=1	100784196	29.961	3.7	1	1	1	0.813	0.738	0.844	1.039	1.092	1.538	1.532	0.0334774
I1JHB1	Laccase OS=Glycine max OX=3847 GN=100799138 PE=3 SV=2	100799138	56.815	3.5	2	1	2	1.169	0.987	0.888	0.899	1.159	0.935	0.983	0.888458
C6T8K0	LEA_2 domain-containing protein OS=Glycine max OX=3847 GN=100818121 PE=2 SV=1	100818121	34.244	3.2	1	1	2	1.292	1.38	0.848	0.819	0.837	0.87	0.718	0.113563
I1KYJ6	RRM domain-containing protein OS=Glycine max OX=3847 GN=100813702 PE=4 SV=2	100813702	73.588	6.6	3	2	3	0.974	1.02	0.992	1.031	1.06	0.974	1.026	0.415384
I1LVX5	Glycosyltransferase OS=Glycine max OX=3847 GN=100784251 PE=3 SV=1	100784251	54.367	3.9	2	1	2
I1JMZ5	NAC-A/B domain-containing protein OS=Glycine max OX=3847 GN=GLYMA_03G120900 PE=4 SV=1	GLYMA_03G120900	21.429	54.8	6	4	13	1.116	1.122	1.154	1.059	0.756	1.014	0.834	0.145055
K7MKF1	50S ribosomal protein L10, chloroplastic(predicted) OS=Glycine max OX=3847 GN=GLYMA_17G075900 PE=3 SV=1	GLYMA_17G075900	29.506	8.7	2	2	2	0.774	0.882	0.954	1.105	1.248	1.086	1.318	0.0208611
I1JWB5	MI domain-containing protein OS=Glycine max OX=3847 GN=100800438 PE=4 SV=1	100800438	85.199	21.3	13	2	18	0.992	1.006	1.005	0.974	1.064	1.008	1.014	0.63069
I1MJY8	GBF-interacting protein 1 isoform C(predicted) OS=Glycine max OX=3847 GN=100806038 PE=4 SV=1	100806038	89.611	6.3	3	2	5	0.902	1.047	1.068	0.98	0.994	1.068	1.008	0.870777
I1KPS3	Fe2OG dioxygenase domain-containing protein OS=Glycine max OX=3847 GN=100793294 PE=3 SV=1	100793294	34.895	34.5	9	4	13	0.91	0.96	0.985	0.946	1.354	0.814	1.091	0.696713
K7KIN9	Syntaxin-5_N domain-containing protein OS=Glycine max OX=3847 GN=100778493 PE=4 SV=1	100778493	31.457	13.9	3	1	5	0.911	0.968	0.994	0.928	0.945	1.317	1.11	0.474787
K7KZD3	Glucan endo-1,3-beta-glucosidase 14(predicted) OS=Glycine max OX=3847 GN=100789056 PE=3 SV=1	100789056	43.155	6.2	2	1	2	0.869	0.889	1.168	1.095	1.134	0.898	1.069	0.586896
I1MQM4	Glutamate decarboxylase OS=Glycine max OX=3847 GN=100783047 PE=3 SV=1	100783047	56.266	19	7	2	16	0.756	1.045	1.005	1.07	1.078	1.104	1.159	0.199143
A0A0R4J326	Bifunctional phosphatase IMPL2, chloroplastic(predicted) OS=Glycine max OX=3847 GN=100527811 PE=4 SV=1	100527811	32.637	11.2	3	3	5	1.031	1.013	1.041	1.058	0.883	1.023	0.961	0.486246
I1N4X7	N-acetyltransferase domain-containing protein OS=Glycine max OX=3847 GN=100806790 PE=4 SV=2	100806790	22.722	4.6	1	1	1
A0A0R4J305	AAA domain-containing protein OS=Glycine max OX=3847 GN=100788475 PE=3 SV=1	100788475	44.579	54.8	18	2	40	0.976	0.924	0.941	0.952	1.1	1.049	1.092	0.131414
I1KEN6	DUF724 domain-containing protein 3(predicted) OS=Glycine max OX=3847 GN=GLYMA_06G277700 PE=4 SV=1	GLYMA_06G277700	16.522	14.8	1	1	1	0.583	0.695	1.143	0.96	1.493	1.168	1.496	0.147149
A0A0R0JTV5	Elongation factor 1-alpha OS=Glycine max OX=3847 GN=GLYMA_05G114900 PE=3 SV=1	GLYMA_05G114900	49.263	63.3	26	1	73	1.115	0.854	0.874	0.889	1.448	0.946	1.155	0.509562
K7LSS6	ADP-ribosylation factor GTPase-activating protein AGD2(predicted) OS=Glycine max OX=3847 GN=100796740 PE=4 SV=1	100796740	87.626	17.4	11	4	17	1.11	1.243	0.953	0.905	1.014	0.813	0.826	0.13181
A0A0R0GIR1	tRNA (guanine(26)-N(2))-dimethyltransferase OS=Glycine max OX=3847 GN=100777825 PE=3 SV=1	100777825	57.877	20.2	9	3	11	1.188	1.46	0.81	0.92	0.827	0.844	0.749	0.211578
A0A0R0JGZ7	Polyadenylate-binding protein RBP47C isoform A(predicted) OS=Glycine max OX=3847 GN=GLYMA_06G037600 PE=4 SV=1	GLYMA_06G037600	45.053	10.5	3	1	4	0.974	1.036	0.798	0.96	1.29	0.976	1.149	0.336478
C6TE75	Hydroxyproline O-arabinosyltransferase 1(predicted) OS=Glycine max OX=3847 GN=100783788 PE=2 SV=1	100783788	41.485	14.8	4	4	5	0.985	0.819	0.916	0.979	1.021	1.161	1.162	0.112654
I1L2Z1	Glycosyltransferase OS=Glycine max OX=3847 GN=100807652 PE=3 SV=2	100807652	53.663	15.9	6	4	8	0.894	0.827	1.15	1.085	1.084	1.077	1.131	0.252723
I1MPC5	Glyco_hydro_18 domain-containing protein OS=Glycine max OX=3847 GN=GLYMA_16G173000 PE=3 SV=1	GLYMA_16G173000	31.624	17.3	4	4	8	0.69	0.607	1.044	1.116	1.072	1.348	1.51	0.0711364
A0A0R0F8Z5	Xylose isomerase OS=Glycine max OX=3847 GN=100804624 PE=3 SV=1	100804624	53.926	47	17	17	27	0.925	0.986	1.08	1.086	0.876	1.049	1.007	0.959429
K7MRN9	Plant/MEB5-like protein(predicted) OS=Glycine max OX=3847 GN=100808045 PE=4 SV=1	100808045	93.744	15.9	10	5	14	0.942	0.921	0.981	0.951	1.095	1.134	1.118	0.127338
I1JNV3	SFM domain-containing protein OS=Glycine max OX=3847 GN=100798833 PE=4 SV=1	100798833	46.657	13.3	4	1	4	0.782	1.108	1.001	1.049	1.035	1.082	1.095	0.387137
I1L3C9	Fe2OG dioxygenase domain-containing protein OS=Glycine max OX=3847 GN=100787331 PE=3 SV=1	100787331	42.546	14.4	6	2	6	0.999	0.95	0.993	1.054	1.128	0.923	1.055	0.452248
I1JI90	Phosphoinositide phospholipase C OS=Glycine max OX=3847 GN=GLYMA_02G257200 PE=4 SV=1	GLYMA_02G257200	68.798	30.3	14	4	21	0.998	1.032	1.13	1.023	0.875	1.011	0.921	0.250525
I1NCE3	PPC domain-containing protein OS=Glycine max OX=3847 GN=100816781 PE=4 SV=1	100816781	37.666	16.3	5	3	5	0.769	0.687	0.951	1.039	1.289	1.181	1.458	0.0285216
A0A368UKJ9	Pyruvate kinase OS=Glycine max OX=3847 GN=GLYMA_09G126300 PE=3 SV=1	GLYMA_09G126300	63.34	26.3	14	7	26	1.138	1.116	0.994	0.979	0.916	0.938	0.872	0.0436438
I1M488	J domain-containing protein OS=Glycine max OX=3847 GN=100776581 PE=4 SV=1	100776581	29.927	8	2	2	2	1.052	1.078	0.931	0.968	1.078	0.938	0.975	0.704269
A0A0R0I1Y7	Peroxidase OS=Glycine max OX=3847 GN=100804126 PE=3 SV=1	100804126	37.958	53.4	13	13	30	0.884	0.802	1.027	1.038	1.024	1.224	1.211	0.10325
I1KFZ1	Smg4_UPF3 domain-containing protein OS=Glycine max OX=3847 GN=100795376 PE=4 SV=1	100795376	58.386	7.4	4	4	4	0.877	1.022	1.004	0.976	1.154	1.038	1.091	0.273306
I1K157	Protein MICROTUBULE BINDING PROTEIN 2C isoform A(predicted) OS=Glycine max OX=3847 GN=100799930 PE=4 SV=1	100799930	37.079	3.7	1	1	1	1.259	1.159	0.823	0.889	1.018	0.893	0.864	0.391359
I1MAZ6	Usp domain-containing protein OS=Glycine max OX=3847 GN=100805479 PE=4 SV=1	100805479	19.088	19	3	3	3	0.992	0.928	0.974	1.092	1.018	1.052	1.093	0.0356049
I1LNE6	T-complex protein 1 subunit epsilon(predicted) OS=Glycine max OX=3847 GN=100817323 PE=3 SV=1	100817323	59.203	34.6	16	1	34	0.967	1.004	0.999	1.026	1.039	1.019	1.038	0.044632
I1JFE4	HPt domain-containing protein OS=Glycine max OX=3847 GN=100803400 PE=4 SV=1	100803400	16.674	6.8	1	1	1	0.687	0.779	0.87	1.069	1.278	1.367	1.59	0.00986779
C6THF9	Peroxidase OS=Glycine max OX=3847 GN=100812309 PE=2 SV=1	100812309	37.259	8.9	3	2	6	1.26	0.864	0.89	0.908	1.069	0.966	0.976	0.93713
I1LHV3	Gamma carbonic anhydrase 1, mitochondrial(predicted) OS=Glycine max OX=3847 GN=100782403 PE=4 SV=1	100782403	29.266	47.8	8	3	18	0.821	0.857	0.944	0.999	1.236	1.19	1.306	0.0268745
A0A0R0I4Z2	Protein FIP1 isoform A(predicted) OS=Glycine max OX=3847 GN=100795952 PE=4 SV=1	100795952	34.531	5.3	1	1	1	0.942	1.006	0.981	0.943	1.204	0.965	1.062	0.532255
I1M7C1	S5A_REDUCTASE domain-containing protein OS=Glycine max OX=3847 GN=100780327 PE=4 SV=1	100780327	35.897	6.1	2	1	3	1.474	0.801	1.132	0.993	0.903	0.749	0.776	0.304796
I1L1A4	Plasma membrane ATPase OS=Glycine max OX=3847 GN=100806580 PE=3 SV=1	100806580	105.06	40.8	36	2	98	1.141	0.942	0.957	1.036	1.342	0.898	1.078	0.651836
I1JNM9	S-adenosyl-L-methionine-dependent methyltransferase(predicted) OS=Glycine max OX=3847 GN=GLYMA_03G146600 PE=4 SV=1	GLYMA_03G146600	27.745	12	3	3	3
I1L5W1	BPL/LPL catalytic domain-containing protein OS=Glycine max OX=3847 GN=100791222 PE=4 SV=1	100791222	29.741	8.4	2	2	2	0.913	0.836	0.993	1.056	1.216	1.034	1.206	0.0583448
I1K3T9	Methyltransf_11 domain-containing protein OS=Glycine max OX=3847 GN=100776393 PE=4 SV=1	100776393	84.68	16.4	9	2	10	1.338	1.907	0.946	0.62	0.644	0.589	0.442	0.0190303
A0A0R0L7Y1	Clathrin heavy chain OS=Glycine max OX=3847 GN=100808189 PE=3 SV=1	100808189	188.83	21.1	30	3	45	1.288	1.093	0.99	0.867	0.902	0.911	0.795	0.0459321
I1KDE6	SRP54 domain-containing protein(predicted) OS=Glycine max OX=3847 GN=100805636 PE=4 SV=1	100805636	61.331	16.9	9	3	11	1.069	1.126	1	0.977	0.949	0.964	0.905	0.0485031
I1MQN7	Aldo_ket_red domain-containing protein OS=Glycine max OX=3847 GN=100786750 PE=4 SV=1	100786750	36.089	12.7	3	3	3	1.028	0.72	1.209	1.174	0.874	1.068	1.054	0.720779
I1L880	SAM_MPBQ_MSBQ_MT domain-containing protein OS=Glycine max OX=3847 GN=100806615 PE=3 SV=1	100806615	38.47	7	2	2	2	0.958	1.14	0.98	0.959	0.981	1.035	0.967	0.62197
I1MYV2	SAP domain-containing protein OS=Glycine max OX=3847 GN=100786288 PE=4 SV=2	100786288	78.019	27.3	18	8	23	1.228	1.099	1.084	0.969	0.804	0.887	0.78	0.0201005
I1LZ10	40S ribosomal protein S23(predicted) OS=Glycine max OX=3847 GN=GLYMA_13G137100 PE=3 SV=1	GLYMA_13G137100	15.134	34.6	4	4	16	1.084	1.065	1.022	1.005	0.924	0.932	0.902	0.031696
K7MBQ9	Glucose-6-phosphate 1-epimerase OS=Glycine max OX=3847 GN=100807970 PE=3 SV=1	100807970	36.791	43.3	11	1	19	0.926	0.883	0.869	1.11	1.138	1.126	1.26	0.000344673
I1KST0	Suppressor of mec-8 and unc-52 protein-like 1 isoform B(predicted) OS=Glycine max OX=3847 GN=100792582 PE=4 SV=1	100792582	52.906	23.4	9	9	10	0.997	0.989	1.028	1.028	1.006	1.006	1.009	0.563986
C6T5U0	40S ribosomal protein S16(predicted) OS=Glycine max OX=3847 GN=100527911 PE=2 SV=1	100527911	17.629	59.9	8	3	20	1.056	0.865	1.007	0.904	1.16	0.998	1.046	0.671636
I1MRF9	Putative serine/threonine-protein phosphatase 2A regulatory subunit B'' subunit TON2 isoform A(predicted) OS=Glycine max OX=3847 GN=100776298 PE=4 SV=1	100776298	54.821	8	4	4	4	1.703	1.258	0.855	0.78	0.68	0.772	0.585	0.0707972
I1LLY6	ATP-dependent RNA helicase DBP2(predicted) OS=Glycine max OX=3847 GN=GLYMA_11G199100 PE=3 SV=1	GLYMA_11G199100	61.573	15.9	7	1	8	0.965	0.89	1.005	1.079	1.108	1.006	1.116	0.0735621
K7LRU1	NADPH-dependent 1-acyldihydroxyacetone phosphate reductase(predicted) OS=Glycine max OX=3847 GN=GLYMA_11G237100 PE=4 SV=1	GLYMA_11G237100	8.754	13.4	1	1	1	0.776	0.902	0.866	0.86	1.664	0.947	1.364	0.272006
C6SWE0	Peroxiredoxin OS=Glycine max OX=3847 GN=100499771 PE=2 SV=1	100499771	17.366	36.4	5	5	9	0.867	0.963	0.933	1.109	1.078	1.219	1.233	0.0125609
I1KQX5	Dynamin-related protein 3A(predicted) OS=Glycine max OX=3847 GN=100785014 PE=3 SV=1	100785014	89.435	14.1	11	1	18
K7LNS4	Arabinosyltransferase(predicted) OS=Glycine max OX=3847 GN=100789338 PE=4 SV=1	100789338	71.921	7.2	4	2	5	1.18	1.072	1.009	1.017	0.842	0.941	0.859	0.0978709
K7MN99	Copper transporter 5(predicted) OS=Glycine max OX=3847 GN=100795071 PE=4 SV=1	100795071	16.429	6.1	1	1	1	1.916	0.624	0.756	0.782	1.222	0.716	0.825	0.820876
I1LK73	Ribosomal_L23eN domain-containing protein OS=Glycine max OX=3847 GN=100779362 PE=3 SV=1	100779362	17.232	37.7	7	1	14	1.311	1.059	0.789	0.84	1.222	0.879	0.931	0.749164
I1LYM0	DUF1681 domain-containing protein OS=Glycine max OX=3847 GN=100787962 PE=4 SV=1	100787962	30.703	41.5	8	8	11	0.84	0.956	1.001	1.031	1.094	1.142	1.168	0.0595998
K7MDD3	TIR domain-containing protein OS=Glycine max OX=3847 GN=547614 PE=4 SV=1	547614	59.107	4.6	2	2	2	0.989	1.044	0.95	1.052	0.913	1.114	1.032	0.679512
I1JVH2	Pollen-specific protein C13(predicted) OS=Glycine max OX=3847 GN=GLYMA_04G104600 PE=4 SV=1	GLYMA_04G104600	17.756	19.1	3	3	4	1.402	1.392	0.798	0.836	0.704	0.961	0.696	0.178596
I1KH70	Lipoxygenase OS=Glycine max OX=3847 GN=100802459 PE=3 SV=1	100802459	97.865	4.7	5	1	14	0.988	0.689	0.845	1.045	1.359	1.111	1.394	0.0622776
I1J8Y0	Aminopeptidase P1 isoform A(predicted) OS=Glycine max OX=3847 GN=GLYMA_01G177700 PE=3 SV=1	GLYMA_01G177700	73.062	39.6	21	7	33	0.94	0.86	1.06	1.087	1.076	1.06	1.127	0.113797
A0A0R4J3D2	Sm domain-containing protein OS=Glycine max OX=3847 GN=100807381 PE=4 SV=1	100807381	10.718	26.3	1	1	1	0.661	0.918	0.813	0.951	1.486	1.202	1.521	0.0622737
I1J9M9	Haloacid dehalogenase-like hydrolase domain-containing protein Sgpp isoform A(predicted) OS=Glycine max OX=3847 GN=100793483 PE=4 SV=1	100793483	21.496	16.3	3	1	3	1.045	0.883	1.012	0.987	1.063	1.064	1.059	0.357824
I1K5C2	Tubulin beta chain OS=Glycine max OX=3847 GN=GLYMA_05G246100 PE=3 SV=2	GLYMA_05G246100	49.623	22.5	9	1	31	1.259	1.384	0.86	0.979	0.675	0.905	0.731	0.171876
I1N438	Vacuolar proton pump subunit B OS=Glycine max OX=3847 GN=100804483 PE=3 SV=2	100804483	54.211	49.7	19	1	47	0.808	0.79	0.826	1.129	1.322	1.17	1.494	0.00128251
I1NEV9	Pyrrolidone-carboxylate peptidase(predicted) OS=Glycine max OX=3847 GN=100500630 PE=4 SV=1	100500630	24.194	9.5	2	2	2	1.051	0.978	0.945	0.998	1.088	0.988	1.034	0.491621
I1L203	MYND-type domain-containing protein OS=Glycine max OX=3847 GN=100818325 PE=4 SV=1	100818325	35.953	8.6	3	3	5	1.137	1.104	1.034	0.96	0.907	0.906	0.847	0.00811405
I1K547	PKS_ER domain-containing protein OS=Glycine max OX=3847 GN=100802431 PE=4 SV=1	100802431	39.564	52.2	13	2	18	0.758	0.748	0.94	1.074	1.426	1.092	1.469	0.0319448
I1K693	Dynamin-related protein 12A(predicted) OS=Glycine max OX=3847 GN=GLYMA_05G217300 PE=3 SV=1	GLYMA_05G217300	68.367	39.5	20	1	32	0.771	1.031	1.181	1.059	1.01	1.01	1.032	0.730688
I1N5R6	PKS_ER domain-containing protein OS=Glycine max OX=3847 GN=100792857 PE=4 SV=1	100792857	34.329	6.9	2	2	2	0.792	0.729	1.107	1.118	1.054	1.267	1.309	0.111159
I1KIT0	Leucine-rich repeat extensin-like protein 4(predicted) OS=Glycine max OX=3847 GN=GLYMA_07G088300 PE=4 SV=2	GLYMA_07G088300	53.893	13.9	6	5	8	1.076	1.114	0.951	0.946	0.943	0.956	0.906	0.115144
A0A0R0GAK6	Allene oxide synthase 1, chloroplastic isoform A(predicted) OS=Glycine max OX=3847 GN=GLYMA_14G078600 PE=3 SV=1	GLYMA_14G078600	47.058	19.6	7	1	8	1.269	0.931	0.813	1.025	1.075	0.931	1.006	0.88174
I1N7B1	HIT domain-containing protein OS=Glycine max OX=3847 GN=GLYMA_19G067800 PE=4 SV=1	GLYMA_19G067800	17.433	28.9	4	4	7	0.842	1.02	0.889	1.048	1.155	1.066	1.188	0.0533503
I1K8E3	Aminopeptidase OS=Glycine max OX=3847 GN=100798014 PE=3 SV=1	100798014	98.643	13.7	12	2	20	1.08	1.138	1.087	0.968	0.966	0.812	0.831	0.0357985
A0A0R0HPT5	3-oxo-Delta(4,5)-steroid 5-beta-reductase(predicted) OS=Glycine max OX=3847 GN=GLYMA_11G178800 PE=4 SV=1	GLYMA_11G178800	43.034	4.5	2	2	2	1.328	1.182	0.824	0.769	1.044	0.887	0.81	0.303507
I1N4L3	Phenolic glucoside malonyltransferase 1(predicted) OS=Glycine max OX=3847 GN=100815354 PE=4 SV=2	100815354	52.631	8.8	4	3	5	0.915	0.772	1.136	1.073	1.037	1.189	1.169	0.234266
I1MU40	Putative sucrose-phosphate synthase isoform A(predicted) OS=Glycine max OX=3847 GN=100798787 PE=3 SV=1	100798787	118.08	9.5	10	10	11	1.549	1.201	0.948	0.864	0.802	0.702	0.64	0.0496323
K7M9W4	PB1 domain-containing protein OS=Glycine max OX=3847 GN=100780332 PE=4 SV=1	100780332	48.763	9.6	3	3	3
A0A0R0G6Z9	Protein kinase domain-containing protein OS=Glycine max OX=3847 GN=GLYMA_15G042900 PE=4 SV=1	GLYMA_15G042900	81.928	12.8	7	1	8
I1LKX8	Syndetin isoform A(predicted) OS=Glycine max OX=3847 GN=100803274 PE=4 SV=2	100803274	125.82	1.5	1	1	1	1.281	1.204	0.902	0.854	0.89	0.918	0.786	0.104914
K7MQY5	Carboxypeptidase OS=Glycine max OX=3847 GN=GLYMA_18G098200 PE=3 SV=1	GLYMA_18G098200	15.192	6	1	1	1
I1MR08	Upstream activation factor subunit UAF30(predicted) OS=Glycine max OX=3847 GN=100804281 PE=4 SV=1	100804281	36.764	10	4	4	4	0.878	0.848	1.034	1.045	1.064	1.189	1.195	0.0696764
A0A0R0EVX5	Ncstrn_small domain-containing protein OS=Glycine max OX=3847 GN=GLYMA_18G041900 PE=4 SV=1	GLYMA_18G041900	72.283	14.9	8	6	13	1.124	1.011	0.968	0.942	0.99	0.946	0.927	0.193744
I1JYL3	Probable 6-phosphogluconolactonase OS=Glycine max OX=3847 GN=100794078 PE=3 SV=1	100794078	33.874	22.1	6	1	9	0.782	0.848	0.889	1.069	1.212	1.252	1.403	0.00522807
I1LIY3	Eukaryotic translation initiation factor 4B3(predicted) OS=Glycine max OX=3847 GN=100798129 PE=4 SV=1	100798129	40.816	15.4	5	3	5	0.976	1.516	0.832	0.78	0.982	0.956	0.818	0.421618
I1M5I2	tRNAse Z TRZ4, mitochondrial isoform A(predicted) OS=Glycine max OX=3847 GN=100786011 PE=3 SV=2	100786011	103.94	4	3	1	3
I1MXU1	PlsC domain-containing protein OS=Glycine max OX=3847 GN=100784146 PE=4 SV=2	100784146	44.05	5.5	1	1	1	1.271	0.753	1.295	0.806	0.872	1.063	0.826	0.437541
I1LIH4	AAA domain-containing protein OS=Glycine max OX=3847 GN=100790915 PE=4 SV=1	100790915	68.737	21.5	13	2	19	1.008	1.04	1.022	0.997	0.99	0.998	0.972	0.0406571
I1MJE0	ALA-interacting subunit OS=Glycine max OX=3847 GN=100806200 PE=3 SV=1	100806200	38.537	20.6	6	4	6	1.174	1.143	0.98	0.936	0.937	0.859	0.829	0.0425035
I1M541	DNA topoisomerase 6 subunit B OS=Glycine max OX=3847 GN=100809558 PE=3 SV=1	100809558	76.093	5.2	3	3	3	1.088	1.102	1.026	1.022	0.92	0.897	0.883	0.0508928
K7M039	BED-type domain-containing protein OS=Glycine max OX=3847 GN=106795490 PE=4 SV=1	106795490	131.69	16.9	14	10	19	1.191	1.08	1.061	1.001	0.824	0.887	0.814	0.0363958
I1LSS5	Anamorsin homolog OS=Glycine max OX=3847 GN=100802432 PE=3 SV=1	100802432	28.486	35.5	6	3	11	0.946	1.055	0.949	1.017	1.066	0.944	1.026	0.635169
I1L3V7	Dolichyl-diphosphooligosaccharide--protein glycosyltransferase subunit STT3B isoform A(predicted) OS=Glycine max OX=3847 GN=100780916 PE=4 SV=1	100780916	81.962	10.2	7	1	8	1.091	1.024	1.014	1.032	0.952	0.942	0.935	0.141304
I1J8A7	Plant intracellular Ras-group-related LRR protein 4 isoform A(predicted) OS=Glycine max OX=3847 GN=100787496 PE=4 SV=1	100787496	63.7	14.5	7	1	8	1.107	0.992	1.027	1.03	0.848	1.061	0.94	0.445205
I1JU26	Copper transporter 5(predicted) OS=Glycine max OX=3847 GN=100815028 PE=4 SV=1	100815028	15.855	12.6	1	1	2	0.961	0.879	1.038	1.034	1.043	1.103	1.105	0.122901
I1ND95	10 kDa chaperonin, mitochondrial(predicted) OS=Glycine max OX=3847 GN=GLYMA_20G017200 PE=3 SV=1	GLYMA_20G017200	13.77	43.4	5	2	10	0.962	1.003	0.978	0.862	1.085	0.909	0.97	0.648114
C6TMA8	Nodulin-related protein 1(predicted) OS=Glycine max OX=3847 GN=100813859 PE=2 SV=1	100813859	12.236	7.6	1	1	1	0.759	0.873	1.022	1.106	1.277	1.009	1.278	0.0870488
I1K449	SH3 domain-containing protein OS=Glycine max OX=3847 GN=GLYMA_05G164100 PE=4 SV=1	GLYMA_05G164100	39.002	16.4	6	2	9	1.034	0.972	1.002	1.023	1.014	1.009	1.013	0.521085
I1K2D7	Adenylyl-sulfate kinase OS=Glycine max OX=3847 GN=100777457 PE=3 SV=1	100777457	22.921	20.8	3	1	3	0.789	0.807	1.015	1.041	1.206	1.195	1.318	0.0398268
I1KP89	RNA-binding protein NOB1 isoform A(predicted) OS=Glycine max OX=3847 GN=100785714 PE=4 SV=2	100785714	69.842	3.2	2	2	2	1.3	1.142	0.859	0.878	0.859	1.012	0.833	0.266833
I1N5V6	Alpha-dioxygenase 1 isoform A(predicted) OS=Glycine max OX=3847 GN=100794600 PE=4 SV=1	100794600	73.489	38.7	21	21	46	0.928	0.819	1.117	1.084	0.97	1.05	1.084	0.413263
A0A0R0KER8	Dirigent protein OS=Glycine max OX=3847 GN=100814841 PE=3 SV=1	100814841	26.697	20.5	5	2	7	1.028	0.964	1.049	1.001	0.944	1.091	0.998	0.957688
I1JD21	eRF1_1 domain-containing protein OS=Glycine max OX=3847 GN=100786788 PE=4 SV=1	100786788	49.038	24.7	9	2	14	1.089	0.923	1.035	1.032	1.026	0.949	0.987	0.84606
I1N3W8	Protein LUTEIN DEFICIENT 5, chloroplastic isoform A(predicted) OS=Glycine max OX=3847 GN=100780770 PE=3 SV=2	100780770	52.301	6.5	3	3	3	1.337	1.131	0.898	0.845	1.024	0.743	0.776	0.168183
K7KHU1	Ornithine carbamoyltransferase, chloroplastic(predicted) OS=Glycine max OX=3847 GN=100775828 PE=3 SV=1	100775828	40.001	22.3	8	8	13	0.994	0.994	1.022	1.075	1.043	1.063	1.057	0.012431
A0A0R0IB61	Methylthioribose-1-phosphate isomerase OS=Glycine max OX=3847 GN=GLYMA_09G070700 PE=3 SV=1	GLYMA_09G070700	40.043	12	4	4	7	0.943	0.941	1.135	1.034	0.867	1.113	0.998	0.975823
A0A0R0K5W5	NADPH:adrenodoxin oxidoreductase, mitochondrial OS=Glycine max OX=3847 GN=100777997 PE=3 SV=1	100777997	53.223	8.3	4	4	5	0.92	0.95	1.104	1.003	1.022	1.086	1.046	0.478929
I1KBS7	Patellin-3 isoform A(predicted) OS=Glycine max OX=3847 GN=100786707 PE=4 SV=1	100786707	62.523	13.6	8	1	10	1.502	1.253	0.994	0.859	0.672	0.776	0.615	0.0266388
I1JRB8	Sucrose nonfermenting 4-like protein isoform A(predicted) OS=Glycine max OX=3847 GN=100814655 PE=4 SV=1	100814655	52.837	5.2	2	2	3	0.804	0.843	0.968	0.885	1.342	1.066	1.259	0.173932
I1MS73	AP-2 complex subunit alpha OS=Glycine max OX=3847 GN=100798273 PE=3 SV=2	100798273	113.6	22.8	21	5	30	0.965	1.062	1.009	0.982	1.06	1.067	1.024	0.568719
I1JCY9	Aminotran_1_2 domain-containing protein OS=Glycine max OX=3847 GN=100789635 PE=3 SV=1	100789635	53.879	23.9	11	11	15	0.998	1.012	0.982	1.029	1.04	1.007	1.028	0.0979244
A0A0R0FHZ8	Succinate dehydrogenase subunit 5, mitochondrial isoform A(predicted) OS=Glycine max OX=3847 GN=GLYMA_17G243600 PE=4 SV=1	GLYMA_17G243600	25.029	60	11	7	27	0.934	0.979	1.042	1	1.12	1.019	1.062	0.271929
I1K6J2	Glutamate--cysteine ligase OS=Glycine max OX=3847 GN=547545 PE=3 SV=1	547545	56.822	18.6	8	8	16	0.982	0.942	1.037	1.098	0.949	1.085	1.058	0.371038
C6SWN5	60S ribosomal protein L34(predicted) OS=Glycine max OX=3847 GN=100785061 PE=2 SV=1	100785061	13.733	22.5	3	1	3	1.106	1.447	0.785	0.837	1.025	0.838	0.809	0.381461
I1KMP8	DNA helicase OS=Glycine max OX=3847 GN=100799441 PE=3 SV=1	100799441	105.84	2.8	3	3	3	1.83	1.203	0.799	0.788	0.747	0.673	0.576	0.111049
I1MBQ9	Sucrose synthase OS=Glycine max OX=3847 GN=100808482 PE=3 SV=2	100808482	95.275	13.8	10	4	12	1.268	1.066	1.034	0.951	0.865	0.876	0.799	0.0345726
I1KDR3	26S proteasome non-ATPase regulatory subunit 5(predicted) OS=Glycine max OX=3847 GN=100785671 PE=4 SV=1	100785671	48.811	24.4	8	8	12	0.946	0.92	1.046	1.06	0.997	1.04	1.064	0.217753
K7M9C9	Transcription initiation factor IIA large subunit isoform A(predicted) OS=Glycine max OX=3847 GN=100820439 PE=4 SV=1	100820439	42.503	6.2	2	1	2	0.769	1.147	0.776	0.992	1.153	1.21	1.246	0.180208
I1N9U0	Acid phosphatase 1(predicted) OS=Glycine max OX=3847 GN=GLYMA_19G167600 PE=4 SV=1	GLYMA_19G167600	31.765	13.1	3	2	5	0.797	0.942	1.172	1.12	1.035	0.996	1.082	0.48168
C6TGC8	SurE domain-containing protein OS=Glycine max OX=3847 GN=100779772 PE=2 SV=1	100779772	40.372	6.7	2	1	2
C6THE6	Bap31 domain-containing protein OS=Glycine max OX=3847 GN=100798727 PE=2 SV=1	100798727	24.249	13.1	3	1	5	0.866	1.016	0.968	0.991	1.271	0.927	1.119	0.381516
I1M509	Polyadenylate-binding protein RBP47B' isoform D(predicted) OS=Glycine max OX=3847 GN=100799421 PE=4 SV=1	100799421	45.367	7.3	2	2	2	0.986	0.952	1.042	1.04	0.941	1.1	1.034	0.576924
A7BIC9	Malonyl-CoA:isoflavone 7-O-glucoside-6''-O-malonyltransferase OS=Glycine max OX=3847 GN=GmIF7MaT PE=2 SV=1	GmIF7MaT	51.663	35.8	13	10	26	0.911	0.918	0.96	0.989	1.204	1.047	1.162	0.0729366
I1KIL7	Synaptotagmin-4(predicted) OS=Glycine max OX=3847 GN=100777838 PE=4 SV=1	100777838	56.243	13.4	6	1	11	0.907	0.996	1.079	1.001	1.014	1.061	1.032	0.565989
A0A0R0ERX9	Peroxidase OS=Glycine max OX=3847 GN=GLYMA_20G241800 PE=3 SV=1	GLYMA_20G241800	36.511	27.3	9	7	15	0.912	0.962	1.02	0.97	0.989	1.118	1.063	0.333784
A0A0R0ESF0	WD_REPEATS_REGION domain-containing protein OS=Glycine max OX=3847 GN=100776353 PE=4 SV=1	100776353	33.931	13.4	3	3	3	1.134	1.021	0.99	0.952	0.99	0.965	0.924	0.145041
K7LLE9	Pre-mRNA-processing protein 40B isoform A(predicted) OS=Glycine max OX=3847 GN=100796870 PE=4 SV=1	100796870	115.37	6.8	6	1	7
I1NJC6	Peptidase_S15 domain-containing protein OS=Glycine max OX=3847 GN=100812369 PE=4 SV=1	100812369	23.856	10.2	2	2	2	1.047	1.086	1.095	1.042	0.784	1.014	0.88	0.212552
I1N1F9	Aldedh domain-containing protein OS=Glycine max OX=3847 GN=100777399 PE=3 SV=2	100777399	58.323	37.3	18	1	33	0.909	1.055	1.033	1.039	0.856	1.176	1.025	0.869653
I1JNP3	coiled-coil domain-containing protein 115-like isoform X3(predicted) OS=Glycine max OX=3847 GN=100306518 PE=4 SV=1	100306518	22.88	20.8	4	2	4	0.887	0.918	1.014	1.062	1.192	0.974	1.145	0.132636
K7L2W3	Putative phosphoinositide phosphatase SAC9 isoform A(predicted) OS=Glycine max OX=3847 GN=100786723 PE=4 SV=1	100786723	179.29	11.5	17	5	20	1.207	1.124	1.144	0.94	0.835	0.838	0.752	0.00298409
Q9FQD3	Glutathione S-transferase GST 25 OS=Glycine max OX=3847 GN=547590 PE=2 SV=1	547590	25.009	11	1	1	2	0.833	1.056	0.822	0.935	1.409	0.972	1.223	0.283648
I1JHR7	Sucrose synthase OS=Glycine max OX=3847 GN=100792097 PE=3 SV=2	100792097	95.33	10.1	7	1	8	1.115	1.237	1.083	0.945	0.928	0.742	0.761	0.0341279
C6SWN9	50S ribosomal protein L13 isoform A(predicted) OS=Glycine max OX=3847 GN=100499790 PE=2 SV=1	100499790	22.959	6	1	1	2	1.008	1.002	0.986	1.019	0.952	1.093	1.023	0.632378
K7LNW5	50S ribosomal protein L12-1, chloroplastic(predicted) OS=Glycine max OX=3847 GN=GLYMA_11G099300 PE=3 SV=1	GLYMA_11G099300	24.828	19.7	4	4	7	0.912	1.091	1.048	1	1.028	1.01	0.996	0.980429
K7L6N7	Ras-related protein Rab7(predicted) OS=Glycine max OX=3847 GN=GLYMA_08G142600 PE=4 SV=1	GLYMA_08G142600	23.403	29.5	5	2	9	0.833	0.949	1.025	1.031	1.229	0.976	1.153	0.201008
I1JYH5	Fe2OG dioxygenase domain-containing protein OS=Glycine max OX=3847 GN=100782253 PE=3 SV=1	100782253	38.525	8.3	3	2	3	0.89	0.865	0.91	0.985	1.403	0.979	1.263	0.141131
I1LIG0	SWIB domain-containing protein OS=Glycine max OX=3847 GN=GLYMA_11G090500 PE=4 SV=1	GLYMA_11G090500	14.444	26.3	3	3	3	0.982	1.095	0.913	0.96	1.065	1.024	1.02	0.742526
I1MAW4	Cytochrome c oxidase subunit 6b-1(predicted) OS=Glycine max OX=3847 GN=100794661 PE=4 SV=1	100794661	19.476	27.4	5	1	6	0.71	1.013	1.116	1.019	1.188	1.004	1.131	0.401886
I1MRX8	Protein kinase domain-containing protein OS=Glycine max OX=3847 GN=100793499 PE=4 SV=1	100793499	56.136	4.6	2	1	2
A0A0R0JRL5	C3H1-type domain-containing protein OS=Glycine max OX=3847 GN=100807768 PE=4 SV=1	100807768	129.96	0.9	1	1	1	1.006	1.166	1.001	0.926	0.992	0.959	0.907	0.149936
I1JBB1	ABC transporter B family member 4 isoform A(predicted) OS=Glycine max OX=3847 GN=100800034 PE=4 SV=1	100800034	138.28	6.7	7	5	8	1.176	0.967	1.064	1	0.864	0.99	0.89	0.191216
I1JF43	Glutathione reductase OS=Glycine max OX=3847 GN=GLYMA_02G141800 PE=3 SV=1	GLYMA_02G141800	58.625	19.3	9	2	15	1.14	1.078	1.259	0.921	0.795	0.869	0.743	0.00897744
K7KZK2	Exocyst subunit Exo70 family protein OS=Glycine max OX=3847 GN=GLYMA_07G041100 PE=3 SV=1	GLYMA_07G041100	70.694	9.3	6	2	6	1.27	1.043	0.996	0.962	0.896	0.885	0.829	0.0816991
I1N3E1	Ethanolamine-phosphate cytidylyltransferase(predicted) OS=Glycine max OX=3847 GN=100775240 PE=4 SV=2	100775240	46.888	11.9	4	1	5
K7LG70	FT-interacting protein 1 isoform A(predicted) OS=Glycine max OX=3847 GN=100815669 PE=4 SV=1	100815669	115.56	10	9	3	9	1.134	1.018	1.086	1.076	0.724	1.035	0.876	0.320761
I1JUU1	Stress-response A/B barrel domain-containing protein OS=Glycine max OX=3847 GN=GLYMA_04G082200 PE=4 SV=1	GLYMA_04G082200	12.38	8.3	1	1	1	0.849	1.106	0.802	1.036	1.171	1.08	1.192	0.1546
I1MT72	GP-PDE domain-containing protein OS=Glycine max OX=3847 GN=100800181 PE=4 SV=1	100800181	44.931	9	3	1	3
A0A0R0EH75	Protein RST1 isoform C(predicted) OS=Glycine max OX=3847 GN=GLYMA_19G004700 PE=4 SV=1	GLYMA_19G004700	175.83	0.6	1	1	1
I1L3K8	DUF89 domain-containing protein OS=Glycine max OX=3847 GN=GLYMA_09G154000 PE=4 SV=1	GLYMA_09G154000	40.889	22.1	9	8	13	1	0.913	1.076	1.02	1.056	1.076	1.055	0.332504
C6TLS9	Protein CutA, chloroplastic isoform A(predicted) OS=Glycine max OX=3847 GN=100792337 PE=2 SV=1	100792337	19.034	19.7	2	1	3
I1LCU6	Phosphoenolpyruvate carboxylase 4(predicted) OS=Glycine max OX=3847 GN=GLYMA_10G205500 PE=3 SV=2	GLYMA_10G205500	115.84	9.9	10	10	11	1.42	1.081	0.951	0.895	0.74	0.795	0.704	0.0598405
C6SWB0	Dihydroorotate dehydrogenase, putative(predicted) OS=Glycine max OX=3847 GN=100305709 PE=2 SV=1	100305709	13.456	34.2	3	3	3	0.904	1.027	0.869	1.061	1.069	1.123	1.162	0.0465355
K7MVK4	Vesicle transport protein GOT1A(predicted) OS=Glycine max OX=3847 GN=100775591 PE=4 SV=1	100775591	10.407	8.9	1	1	1
A0A0R0HIH4	DExH-box ATP-dependent RNA helicase DExH16, mitochondrial(predicted) OS=Glycine max OX=3847 GN=100789328 PE=4 SV=1	100789328	61.153	1.5	1	1	1
A0A0R4J3N9	Polyadenylate-binding protein RBP45(predicted) OS=Glycine max OX=3847 GN=100814743 PE=4 SV=1	100814743	43.906	31.7	8	2	19	1.1	1	0.878	0.958	1.126	1.03	1.046	0.592094
I1JIK8	WBb98N11.7 protein OS=Glycine max OX=3847 GN=100820141 PE=4 SV=1	100820141	44.858	19.4	7	3	11	0.953	1.148	0.844	0.944	1.07	1.121	1.065	0.545738
K7N1N7	Protein kinase domain-containing protein OS=Glycine max OX=3847 GN=100777781 PE=4 SV=1	100777781	67.702	26.5	11	11	13	1.044	0.921	1.006	1.044	0.915	1.034	1.007	0.907627
Q2V732	VHS and GAT domain protein OS=Glycine max OX=3847 GN=732580 PE=2 SV=1	732580	72.969	17.1	7	7	9	1.101	0.949	1.029	0.979	0.959	1.009	0.957	0.405366
I1MN02	RRM domain-containing protein OS=Glycine max OX=3847 GN=100499944 PE=4 SV=1	100499944	26.866	33.6	7	2	10	1.09	0.998	1	0.934	1.102	0.919	0.957	0.512421
K7K306	Aldo_ket_red domain-containing protein OS=Glycine max OX=3847 GN=100802323 PE=4 SV=1	100802323	31.609	26.4	6	1	9	0.958	1.011	0.987	0.957	1.179	0.952	1.045	0.618653
I1J3Y7	AAA domain-containing protein OS=Glycine max OX=3847 GN=100791317 PE=3 SV=1	100791317	86.936	10.3	7	5	7	1.047	0.928	0.996	0.996	1.102	1.01	1.046	0.391478
I1KI60	Pectate_lyase_3 domain-containing protein OS=Glycine max OX=3847 GN=100787980 PE=3 SV=2	100787980	52.813	22	6	2	9	1.119	1.038	0.974	0.989	0.955	0.993	0.938	0.210717
I1LG07	RING-type domain-containing protein OS=Glycine max OX=3847 GN=100816441 PE=4 SV=1	100816441	62.495	7.4	2	2	3	1.017	0.917	0.943	0.884	1.472	1.097	1.2	0.345109
A0A0R4J4M5	Hydrolase_4 domain-containing protein OS=Glycine max OX=3847 GN=100785661 PE=4 SV=1	100785661	36.714	20.2	4	4	5	0.741	0.912	1.021	1.011	1.354	1.189	1.329	0.0862027
C6FF63	Leucine-rich repeat protein OS=Glycine max OX=3847 GN=100783399 PE=2 SV=1	100783399	37.606	2.1	1	1	1	0.714	0.834	1.059	1.05	1.087	1.319	1.326	0.0978434
A0A0R0IJD2	IAA-alanine resistance protein 1(predicted) OS=Glycine max OX=3847 GN=100786061 PE=4 SV=1	100786061	42.338	18.9	5	4	7	0.904	0.984	1.086	1.05	0.812	1.122	1.003	0.978124
K7MP10	Filament-like plant protein 4 isoform A(predicted) OS=Glycine max OX=3847 GN=100813544 PE=4 SV=1	100813544	118.67	6.4	7	4	7	1.479	1.188	0.883	0.838	0.867	0.905	0.735	0.131178
A0A0R0HKP2	Rab-GAP TBC domain-containing protein OS=Glycine max OX=3847 GN=100810054 PE=4 SV=1	100810054	38.98	3.5	1	1	1
C6SZF9	Ribosomal_L6e_N domain-containing protein OS=Glycine max OX=3847 GN=100500022 PE=2 SV=1	100500022	25.761	29.4	9	2	23	1.009	1.145	1.033	1.037	0.839	1.001	0.903	0.240093
I1M2F5	Flavodoxin-like domain-containing protein OS=Glycine max OX=3847 GN=100500685 PE=4 SV=1	100500685	21.126	54.5	8	1	29	0.865	0.726	0.957	1.106	1.213	1.076	1.332	0.0298824
C6SY85	Proteasome subunit beta OS=Glycine max OX=3847 GN=100306158 PE=2 SV=1	100306158	22.583	41.7	7	1	16
I1J8S9	Soluble inorganic pyrophosphatase isoform A(predicted) OS=Glycine max OX=3847 GN=GLYMA_01G172400 PE=3 SV=1	GLYMA_01G172400	24.151	49.3	7	1	8
A0A368UID0	Oxalate--CoA ligase isoform A(predicted) OS=Glycine max OX=3847 GN=GLYMA_11G198300 PE=4 SV=1	GLYMA_11G198300	56.28	13.2	6	3	9	0.786	0.825	1.019	1.084	1.204	1.092	1.285	0.0415946
I1L7R7	CTP synthase OS=Glycine max OX=3847 GN=GLYMA_10G014900 PE=3 SV=1	GLYMA_10G014900	61.615	9.3	5	5	6	1.066	1.006	1.01	1.038	0.91	0.947	0.939	0.214034
K7MNM4	Cysteine proteinase RD21A(predicted) OS=Glycine max OX=3847 GN=100805702 PE=3 SV=1	100805702	48.751	30.7	12	4	22	0.923	0.931	1.041	1.018	1.026	1.082	1.08	0.145752
C6T5D5	Octanoyltransferase(predicted) OS=Glycine max OX=3847 GN=100527775 PE=2 SV=1	100527775	13.091	45.1	5	2	5	0.894	1.083	0.968	0.964	1.094	1.046	1.054	0.461855
I1K7T8	PlsC domain-containing protein OS=Glycine max OX=3847 GN=100775331 PE=4 SV=1	100775331	40.843	2.5	1	1	1	0.946	0.99	0.977	0.981	1.208	0.939	1.074	0.454738
A0A0R0F3J1	Pectate_lyase_3 domain-containing protein OS=Glycine max OX=3847 GN=100816232 PE=3 SV=1	100816232	53.263	13.4	4	2	6	1.051	0.839	1.076	1.015	0.806	1.092	0.982	0.876378
I1JGU8	Phospho-2-dehydro-3-deoxyheptonate aldolase OS=Glycine max OX=3847 GN=100797019 PE=3 SV=1	100797019	59.01	34.2	16	6	25	1.087	1.158	0.976	0.919	0.899	1.063	0.894	0.197594
I1NJ56	Beta-hexosaminidase OS=Glycine max OX=3847 GN=100527041 PE=3 SV=2	100527041	61.589	16.3	8	2	13	1.025	0.866	1.066	1.073	1.024	1.003	1.048	0.489161
A0A0R0KXB0	S-adenosylmethionine synthase 1(predicted) OS=Glycine max OX=3847 GN=GLYMA_02G008700 PE=4 SV=1	GLYMA_02G008700	23.159	32.1	7	1	13
I1K2X7	FAD-binding PCMH-type domain-containing protein OS=Glycine max OX=3847 GN=100782631 PE=3 SV=1	100782631	59.707	23.6	10	7	12	1.058	0.912	1.009	0.972	0.887	1.072	0.984	0.816759
A0A0R0L7P4	Tr-type G domain-containing protein OS=Glycine max OX=3847 GN=GLYMA_01G075100 PE=4 SV=1	GLYMA_01G075100	14.83	6.1	1	1	2	1.105	1.07	0.925	0.921	1.044	0.981	0.95	0.493884
I1JRY5	Mitochondrial adenine nucleotide transporter ADNT1 isoform A(predicted) OS=Glycine max OX=3847 GN=100777048 PE=3 SV=1	100777048	37.472	21.2	8	2	10	1.243	0.998	0.991	0.974	0.845	0.992	0.87	0.204167
I1KAV2	Acyl-CoA-binding domain-containing protein 2 isoform A(predicted) OS=Glycine max OX=3847 GN=100816670 PE=4 SV=1	100816670	38.802	24.3	6	1	6	0.943	0.853	0.894	1.016	1.233	1.105	1.247	0.0258159
K7MKM1	Protein NBR1-like isoform A(predicted) OS=Glycine max OX=3847 GN=100816395 PE=4 SV=1	100816395	88.111	2.5	1	1	1
K7LLB1	WPP domain-containing protein OS=Glycine max OX=3847 GN=100785942 PE=4 SV=1	100785942	58.042	32.5	18	6	21	1.125	1.152	1.014	1.034	0.822	0.999	0.868	0.148498
A0A0R0FJQ9	RNA polymerase II C-terminal domain phosphatase-like OS=Glycine max OX=3847 GN=100800381 PE=4 SV=1	100800381	45.95	5	2	2	2	1.192	1.002	1.041	0.967	0.918	0.934	0.871	0.0695186
I1LIN4	Expansin-like A1(predicted) OS=Glycine max OX=3847 GN=GLYMA_11G096700 PE=3 SV=1	GLYMA_11G096700	27.989	24.3	7	7	8	0.826	0.907	1.09	1.094	1.104	0.992	1.13	0.221693
A0A0R0EYI4	Reactive Intermediate Deaminase A, chloroplastic(predicted) OS=Glycine max OX=3847 GN=100792467 PE=4 SV=1	100792467	16.794	26.1	4	3	6	0.803	0.957	0.947	1.122	1.18	1.093	1.254	0.019945
K7LEQ8	CASP_C domain-containing protein OS=Glycine max OX=3847 GN=100784316 PE=4 SV=1	100784316	79.858	13.7	9	2	10	1.576	1.2	0.865	0.968	0.724	0.718	0.662	0.11993
A0A0R0E871	L-ascorbate oxidase(predicted) OS=Glycine max OX=3847 GN=100776011 PE=3 SV=1	100776011	60.158	18.9	6	2	11	1.103	0.968	1.007	0.978	0.877	1.15	0.976	0.759596
I1NH16	DUF4205 domain-containing protein OS=Glycine max OX=3847 GN=100815405 PE=4 SV=1	100815405	66.684	11.6	6	2	8	1.012	1.027	0.938	1.026	0.958	1.095	1.034	0.527539
I1MS60	TRASH domain-containing protein OS=Glycine max OX=3847 GN=100778077 PE=4 SV=1	100778077	20.093	8.9	1	1	2	1.15	1.257	0.994	0.87	0.843	0.94	0.78	0.0318453
C6TEP1	40S ribosomal protein S30 OS=Glycine max OX=3847 GN=100306279 PE=2 SV=1	100306279	6.9311	11.3	1	1	1	0.707	1.496	0.587	0.738	1.89	0.564	1.144	0.873463
A0A368UGQ1	Chromatin structure-remodeling complex protein SYD isoform A(predicted) OS=Glycine max OX=3847 GN=GLYMA_17G022300 PE=4 SV=1	GLYMA_17G022300	376.04	1.6	4	1	4
C6TC28	Inosine triphosphate pyrophosphatase OS=Glycine max OX=3847 GN=100808776 PE=2 SV=1	100808776	22.187	10.9	2	1	3	0.913	0.949	0.915	0.998	1.274	0.988	1.174	0.142007
I1LEV4	Glutamine--tRNA ligase(predicted) OS=Glycine max OX=3847 GN=100812875 PE=3 SV=1	100812875	90.24	31.5	23	5	31	1.073	0.953	1.074	1.069	0.919	0.947	0.947	0.415317
I1MZ24	Peptidyl-prolyl cis-trans isomerase OS=Glycine max OX=3847 GN=GLYMA_18G027400 PE=3 SV=1	GLYMA_18G027400	25.722	20	5	1	7	0.991	1.154	0.933	1.04	0.984	0.952	0.967	0.680151
I1JMB4	Glyceraldehyde-3-phosphate dehydrogenase OS=Glycine max OX=3847 GN=GLYMA_03G092700 PE=3 SV=1	GLYMA_03G092700	44.655	49	16	1	38
D3G9M3	Vascular associated death 1 OS=Glycine max OX=3847 GN=VAD1 PE=4 SV=1	VAD1	70.527	1.1	1	1	1	1.085	1.101	1.021	0.939	0.904	1.006	0.888	0.0378307
I1KG13	O-acyltransferase WSD1 isoform A(predicted) OS=Glycine max OX=3847 GN=GLYMA_07G000300 PE=4 SV=1	GLYMA_07G000300	51.291	8.5	2	2	2	1.016	0.862	1.091	1.193	0.881	1.026	1.044	0.736842
I1MBL6	eIF2B_5 domain-containing protein OS=Glycine max OX=3847 GN=100775688 PE=4 SV=1	100775688	30.346	34.3	9	5	14	1.068	1.089	1.026	0.975	0.967	0.993	0.922	0.0136016
I1MJU0	Ras-related protein RABA2a(predicted) OS=Glycine max OX=3847 GN=GLYMA_16G001800 PE=4 SV=1	GLYMA_16G001800	23.849	38.4	8	3	13	0.993	1.049	1.008	0.953	1.142	0.912	0.986	0.804041
I1KA65	Ubiquitin-fold modifier 1(predicted) OS=Glycine max OX=3847 GN=100306035 PE=4 SV=1	100306035	7.9102	31.1	2	2	4	0.694	0.664	0.78	1.202	1.346	1.312	1.805	0.000554682
Q0WX04	Polygalacturonase inhibiting protein OS=Glycine max OX=3847 GN=pgip2 PE=4 SV=1	pgip2	37.514	10.1	3	3	3	0.658	0.616	0.761	0.714	2.539	0.615	1.901	0.399013
I1MNX4	Glutathione reductase OS=Glycine max OX=3847 GN=100783766 PE=3 SV=1	100783766	53.991	41.1	15	5	25	0.808	0.806	0.981	1.08	1.237	1.076	1.308	0.0274107
Q949H4	Urease OS=Glycine max OX=3847 GN=ure PE=2 SV=1	ure	90.709	32.7	21	21	37	1.009	1	1.06	1.022	0.972	0.986	0.971	0.279626
A0A0R0IM79	CAAX prenyl protease OS=Glycine max OX=3847 GN=100799658 PE=3 SV=1	100799658	48.486	9.4	4	1	5	1.319	1.193	1.114	0.828	0.73	0.874	0.671	0.0052672
I1JCS7	Geranylgeranyl pyrophosphate synthase, chloroplastic(predicted) OS=Glycine max OX=3847 GN=100782362 PE=3 SV=1	100782362	37.871	2.6	1	1	1	1.129	0.949	0.883	0.973	1.084	1.027	1.042	0.599875
I1JRB6	DEAD-box ATP-dependent RNA helicase 35 isoform A(predicted) OS=Glycine max OX=3847 GN=100814127 PE=4 SV=1	100814127	65.895	23	12	12	14	1.142	1.122	0.989	0.968	0.789	0.977	0.84	0.101025
I1LVS5	4-coumarate--CoA ligase 1 isoform B(predicted) OS=Glycine max OX=3847 GN=100810418 PE=4 SV=1	100810418	59.475	7.5	3	3	4	0.915	0.867	1.106	1.161	0.955	1.094	1.111	0.313739
K7KZN7	Pectinesterase 3 (Fragment)(predicted) OS=Glycine max OX=3847 GN=GLYMA_07G046000 PE=3 SV=1	GLYMA_07G046000	129.97	19.8	20	13	30	0.855	0.903	1	1.047	1.152	1.039	1.174	0.0464142
A0A0R0IPX7	VHS domain-containing protein OS=Glycine max OX=3847 GN=100803368 PE=4 SV=1	100803368	77.206	24.3	13	4	14	0.866	1.026	0.962	1.009	1.136	1.05	1.119	0.132224
I1JUQ6	tRNA (guanine-N(7)-)-methyltransferase OS=Glycine max OX=3847 GN=100806128 PE=3 SV=1	100806128	28.89	22.4	5	5	6	1.027	0.896	0.94	0.944	1.231	1.06	1.13	0.245267
I1KCR9	HVA22-like protein OS=Glycine max OX=3847 GN=GLYMA_06G192700 PE=3 SV=1	GLYMA_06G192700	17.854	9.6	1	1	1	0.638	0.674	1.137	1.236	0.833	1.574	1.488	0.201133
I1JQZ6	Pept_C1 domain-containing protein OS=Glycine max OX=3847 GN=100778103 PE=3 SV=1	100778103	39.696	25.8	6	1	9	0.882	0.972	0.892	0.963	1.022	1.329	1.207	0.159288
C6T3L1	Usp domain-containing protein OS=Glycine max OX=3847 GN=100527197 PE=2 SV=1	100527197	17.446	28.7	3	2	3	0.819	0.77	0.938	1.04	1.247	1.235	1.394	0.0160689
I1LNY5	Ubiquitin-like modifier-activating enzyme ATG7 OS=Glycine max OX=3847 GN=GLYMA_12G010000 PE=3 SV=1	GLYMA_12G010000	75.509	6.6	4	4	5	1.026	0.914	1.086	1.026	0.936	0.992	0.976	0.717944
I1JLC1	AUGMIN subunit 7 isoform A(predicted) OS=Glycine max OX=3847 GN=100778458 PE=4 SV=1	100778458	37.291	26.7	7	7	8	0.948	1.174	1.034	1.013	0.967	0.974	0.936	0.382499
C6T065	Ribosomal_S17_N domain-containing protein OS=Glycine max OX=3847 GN=100500094 PE=2 SV=1	100500094	17.784	51.6	10	3	19	0.951	1.141	0.976	0.997	0.935	0.955	0.941	0.388941
A0A0R4J564	PMR5N domain-containing protein OS=Glycine max OX=3847 GN=100818476 PE=4 SV=1	100818476	41.08	3	1	1	1	1.111	1	0.95	0.938	1.011	1.04	0.976	0.704277
I1M681	WD_REPEATS_REGION domain-containing protein OS=Glycine max OX=3847 GN=100807947 PE=4 SV=1	100807947	48.498	10.6	4	2	4	1.129	1.165	0.985	0.834	0.949	0.986	0.844	0.0794827
I1NE42	Hsp70 nucleotide exchange factor FES1 isoform A(predicted) OS=Glycine max OX=3847 GN=GLYMA_20G054400 PE=4 SV=2	GLYMA_20G054400	26.735	12.3	2	2	2	1.307	0.892	1.02	1.003	0.917	0.915	0.881	0.376405
K7M0E3	AB hydrolase-1 domain-containing protein OS=Glycine max OX=3847 GN=100790796 PE=4 SV=1	100790796	30.055	11.2	3	2	3	0.996	1.066	0.936	0.95	1.163	0.93	1.015	0.896812
I1MR83	DUF3700 domain-containing protein OS=Glycine max OX=3847 GN=100811383 PE=4 SV=1	100811383	25.539	20.3	4	3	7	0.95	1.197	1.012	1.015	0.907	1.024	0.933	0.44871
I1MN04	Fe2OG dioxygenase domain-containing protein OS=Glycine max OX=3847 GN=100782154 PE=4 SV=1	100782154	33.624	5.8	1	1	2	0.92	0.941	1.215	0.862	1.229	0.874	0.964	0.785862
I1LZ82	Cell division cycle protein 48-like isoform A(predicted) OS=Glycine max OX=3847 GN=100799580 PE=3 SV=1	100799580	89.883	51.3	33	1	59	1.161	1.046	1.061	0.881	1.041	0.856	0.85	0.0754001
I1LKZ0	RIBOSOMAL_L9 domain-containing protein OS=Glycine max OX=3847 GN=GLYMA_11G192500 PE=3 SV=1	GLYMA_11G192500	22.212	25.3	5	5	5
I1L327	DUF862 domain-containing protein OS=Glycine max OX=3847 GN=100814440 PE=4 SV=1	100814440	27.191	8.9	2	2	2	1.142	0.99	0.978	0.936	1.042	0.958	0.944	0.398815
C6TLX9	50S ribosomal protein L28(predicted) OS=Glycine max OX=3847 GN=102663308 PE=2 SV=1	102663308	27.197	12.3	3	3	4	1.307	1.098	0.978	0.998	0.679	0.888	0.758	0.117299
I1J870	AP-4 complex subunit epsilon OS=Glycine max OX=3847 GN=100819573 PE=3 SV=1	100819573	106	9.2	9	3	9	1.098	1.22	1.038	0.95	0.825	0.928	0.805	0.0284581
I1NHB5	Dihydrolipoamide acetyltransferase component of pyruvate dehydrogenase complex OS=Glycine max OX=3847 GN=100799926 PE=3 SV=1	100799926	48.439	29.7	8	2	16	0.91	0.935	0.897	0.988	1.101	1.087	1.158	0.0158127
G0T437	Purple acid phosphatase OS=Glycine max OX=3847 GN=100799931 PE=2 SV=1	100799931	74.18	8	4	4	4	0.794	0.963	1.035	1.086	0.995	1.15	1.157	0.168624
A0A0R0J569	Oligouridylate-binding protein 1B(predicted) OS=Glycine max OX=3847 GN=100781227 PE=4 SV=1	100781227	46.021	11.8	3	1	4	1.349	1.19		0.779		0.736	0.597	0.0174127
I1LB32	AMP_N domain-containing protein OS=Glycine max OX=3847 GN=100798627 PE=3 SV=1	100798627	52.593	14.8	6	6	6	0.926	0.968	1.052	0.973	1.082	1.08	1.064	0.290732
I1M1N6	MPN domain-containing protein OS=Glycine max OX=3847 GN=100813116 PE=4 SV=1	100813116	34.584	21	6	1	8	1.183	0.976	0.767	0.98	1.13	1.003	1.064	0.600284
I1LVQ6	Ribulose bisphosphate carboxylase small chain OS=Glycine max OX=3847 GN=GLYMA_13G097100 PE=3 SV=1	GLYMA_13G097100	19.604	36	6	6	8	0.887	0.828	0.822	0.974	1.37	1.07	1.346	0.0517199
A0A0R0KTX8	Dentin sialophosphoprotein(predicted) OS=Glycine max OX=3847 GN=102661108 PE=4 SV=1	102661108	118.08	1.2	1	1	1
A0A0R4J2L6	M16C_associated domain-containing protein OS=Glycine max OX=3847 GN=100778773 PE=4 SV=1	100778773	121.36	29.5	26	26	26	1.172	1.066	1.107	0.99	0.836	0.918	0.82	0.023643
I1J9H6	Aminotran_5 domain-containing protein OS=Glycine max OX=3847 GN=100785725 PE=3 SV=1	100785725	50.486	27.8	9	1	14	0.737	1.085	1.262	1.102	0.791	1.103	0.971	0.937926
I1MTU1	Malate dehydrogenase OS=Glycine max OX=3847 GN=100814078 PE=3 SV=1	100814078	38.294	39.3	12	5	24	0.973	0.972	1.022	1.068	0.964	1.038	1.035	0.389664
I1JCL5	Ribosomal_L12 domain-containing protein OS=Glycine max OX=3847 GN=100775592 PE=3 SV=1	100775592	21.382	4.5	1	1	1	0.866	1.003	0.99	1.02	1.088	1.085	1.117	0.0946041
I1M3A8	Plant intracellular Ras-group-related LRR protein 6 isoform B(predicted) OS=Glycine max OX=3847 GN=100781571 PE=4 SV=1	100781571	61.157	8.1	4	1	5	0.469	0.827	0.888	1.125	1.627	1.095	1.761	0.0699501
I1KUU8	DEAD-box ATP-dependent RNA helicase 20 isoform A(predicted) OS=Glycine max OX=3847 GN=100781619 PE=3 SV=1	100781619	56.252	31.6	14	11	14	1.046	1.041	0.964	0.98	1.129	0.971	1.01	0.895868
Q14SM9	Asparagine synthetase [glutamine-hydrolyzing] OS=Glycine max OX=3847 GN=sas3 PE=2 SV=1	sas3	64.273	22.3	10	4	13	0.926	0.997	0.99	1.076	1.145	0.968	1.095	0.178228
I1LFN3	Glycosyltransferase OS=Glycine max OX=3847 GN=100781517 PE=3 SV=1	100781517	53.632	10.6	4	4	5	0.963	0.715	1.123	1.079	1.273	1.129	1.243	0.176254
I1JNE3	Guanylate kinase-like domain-containing protein OS=Glycine max OX=3847 GN=100808931 PE=4 SV=1	100808931	39.876	5	1	1	1	1.209	1.297	0.809	0.854	0.943	0.933	0.824	0.310143
K7LSJ2	Importin N-terminal domain-containing protein OS=Glycine max OX=3847 GN=100813443 PE=4 SV=1	100813443	123.99	18.9	17	4	24	1.223	1.164	1.039	0.951	0.798	0.799	0.744	0.0171216
I1MN82	Putative serine protease EDA2(predicted) OS=Glycine max OX=3847 GN=GLYMA_16G130900 PE=4 SV=1	GLYMA_16G130900	55.346	22.1	8	7	13	0.846	0.828	1.112	1.116	0.965	1.149	1.159	0.23056
I1K3D6	MRP-S28 domain-containing protein OS=Glycine max OX=3847 GN=100500426 PE=4 SV=1	100500426	45.887	23.6	8	8	8	1.409	1.114	0.995	0.868	0.821	0.826	0.715	0.0352395
A0A0R0FH68	NAD(P)-bd_dom domain-containing protein OS=Glycine max OX=3847 GN=100797554 PE=4 SV=1	100797554	43.779	16.7	6	1	10	1.078	1.015	0.866	0.952	1.132	0.998	1.042	0.638871
C6T063	ANK_REP_REGION domain-containing protein OS=Glycine max OX=3847 GN=100306615 PE=2 SV=1	100306615	16.84	37.6	6	6	8	0.848	1.159	0.922	0.99	1.053	0.944	1.02	0.794145
C6SYG7	Cysteine proteinase inhibitor OS=Glycine max OX=3847 GN=547875 PE=2 SV=1	547875	10.741	9.3	2	2	2	0.979	0.963	1.026	0.944	1.162	0.971	1.037	0.660349
C6TFL8	Putative GPI-anchored protein(predicted) OS=Glycine max OX=3847 GN=100814074 PE=2 SV=1	100814074	21.613	5.1	1	1	1	0.963	1.397	1.146	0.875	0.883	0.789	0.726	0.0525473
I1JLJ2	SAM domain-containing protein OS=Glycine max OX=3847 GN=100784706 PE=4 SV=1	100784706	23.143	16.4	3	2	4	1.078	0.942	0.913	1.016	1.086	1.014	1.062	0.323888
I1LW34	Nitrate reductase OS=Glycine max OX=3847 GN=GLYMA_13G084000 PE=3 SV=1	GLYMA_13G084000	99.759	20.9	14	6	19	2.023	1.302	0.764	0.712	0.59	0.607	0.467	0.0747724
I1NHB0	Mitochodrial transcription termination factor(predicted) OS=Glycine max OX=3847 GN=100797265 PE=4 SV=1	100797265	24.359	4.6	1	1	1
A0A368UGR8	WD_REPEATS_REGION domain-containing protein OS=Glycine max OX=3847 GN=GLYMA_17G165900 PE=4 SV=1	GLYMA_17G165900	59.342	4.4	2	2	2	1.144	0.876	0.986	0.985	1.072	0.985	1.012	0.845521
I1LZW4	Tr-type G domain-containing protein OS=Glycine max OX=3847 GN=100783191 PE=4 SV=1	100783191	109.95	16.4	14	2	16	1.324	1.155	0.8	0.776	1.292	0.67	0.835	0.467949
I1MQH3	Succinate--CoA ligase [ADP-forming] subunit alpha, mitochondrial OS=Glycine max OX=3847 GN=100815484 PE=3 SV=1	100815484	33.964	33.8	9	1	17	0.66	0.576	0.849	1.189	1.405	1.37	1.901	0.00640306
I1JT68	WAT1-related protein OS=Glycine max OX=3847 GN=100798686 PE=3 SV=1	100798686	42.073	7.7	2	1	2	1.049	1.037	1.021	1.037	0.878	1.04	0.951	0.400069
I1KSQ2	Guanosine nucleotide diphosphate dissociation inhibitor OS=Glycine max OX=3847 GN=100784639 PE=3 SV=1	100784639	45.941	61.1	21	1	40	1.095	1.051	1.086	1.068	0.752	1.018	0.878	0.269789
I1JHJ8	Protein TIC110, chloroplastic(predicted) OS=Glycine max OX=3847 GN=100810328 PE=4 SV=1	100810328	109.95	18.7	15	6	19	1.437	1.244	0.965	0.942	0.792	0.824	0.702	0.0544419
I1M0N4	Protein unc-13-like(predicted) OS=Glycine max OX=3847 GN=100813299 PE=4 SV=1	100813299	124.22	20.7	19	5	21	1.324	1.113	1.045	0.872	0.919	0.855	0.76	0.0217757
A0A0R0HML7	Helicase C-terminal domain-containing protein OS=Glycine max OX=3847 GN=GLYMA_10G008000 PE=4 SV=1	GLYMA_10G008000	53.479	3.9	1	1	1	0.744	0.847	1.176	1.089	1.271	0.922	1.186	0.333305
I1LIP5	EF-Hand 1(predicted) OS=Glycine max OX=3847 GN=100820516 PE=4 SV=1	100820516	40.778	30.6	11	8	19	0.901	0.952	1.109	1.066	0.886	1.122	1.038	0.723754
K7M4Z7	Fe2OG dioxygenase domain-containing protein OS=Glycine max OX=3847 GN=100820256 PE=3 SV=1	100820256	34.971	18.2	5	1	7	0.937	0.594	1.156	1.123	1.081	1.171	1.256	0.252679
I1LMH6	AT-hook motif nuclear-localized protein OS=Glycine max OX=3847 GN=102667174 PE=4 SV=1	102667174	30.636	12.5	2	1	2
I1LME4	PDZ domain-containing protein OS=Glycine max OX=3847 GN=100809144 PE=4 SV=1	100809144	122.29	25.3	23	5	35	0.992	1.025	1.056	1	1.002	1.017	0.982	0.406795
I1KDU3	Probable bifunctional methylthioribulose-1-phosphate dehydratase/enolase-phosphatase E1 OS=Glycine max OX=3847 GN=GLYMA_06G240100 PE=3 SV=1	GLYMA_06G240100	57.013	23.7	11	7	14	0.94	0.986	1.013	1.096	1.105	1.058	1.109	0.0155146
I1KL27	Protein kinase domain-containing protein OS=Glycine max OX=3847 GN=100786389 PE=3 SV=1	100786389	41.457	25	10	1	11	0.909	0.866	1.07	1.075	1.059	1.077	1.129	0.123061
I1K1M4	GHMP_kinases_N domain-containing protein OS=Glycine max OX=3847 GN=GLYMA_05G002500 PE=4 SV=1	GLYMA_05G002500	39.39	10.9	3	3	3	0.944	1.026	1.084	1.09	0.916	1.002	0.985	0.814833
I1KF87	Receptor-like serine/threonine-protein kinase OS=Glycine max OX=3847 GN=100782119 PE=3 SV=1	100782119	91.789	2.4	2	1	2	0.824	0.873	0.98	1.039	1.196	1.137	1.26	0.0240677
I1KM93	GST C-terminal domain-containing protein OS=Glycine max OX=3847 GN=100796611 PE=3 SV=1	100796611	37.287	44.3	11	1	15
K7ML28	CCR4-NOT transcription complex subunit 10 isoform A(predicted) OS=Glycine max OX=3847 GN=100802507 PE=4 SV=1	100802507	92.965	9.7	8	1	12	0.99	1.301	1.092	0.986	0.83	0.861	0.791	0.0734334
I1JW39	Thioredoxin domain-containing protein OS=Glycine max OX=3847 GN=100784029 PE=4 SV=1	100784029	21.93	7.3	1	1	1	0.816	0.814	1.047	1.11	1.166	1.101	1.261	0.0488151
I1MJE2	Vacuolar protein sorting-associated protein 62(predicted) OS=Glycine max OX=3847 GN=100806731 PE=4 SV=1	100806731	60.027	30.7	13	13	17	0.913	0.791	1.12	1.18	0.888	1.165	1.145	0.37337
K7LKW9	DUF4205 domain-containing protein OS=Glycine max OX=3847 GN=100813222 PE=4 SV=1	100813222	66.582	19.6	8	4	10	0.872	0.932	0.999	0.892	1.111	1.103	1.108	0.29333
I1MMJ4	Methyltransferase OS=Glycine max OX=3847 GN=100783946 PE=3 SV=1	100783946	68.931	22.7	10	3	13	1.002	0.975	0.985	1.047	1.009	0.883	0.992	0.852638
I1L7P7	Cytochrome c oxidase subunit 5C OS=Glycine max OX=3847 GN=100500524 PE=3 SV=1	100500524	7.0972	35.9	3	3	8	0.813	1.034	0.754	0.968	1.356	1.058	1.3	0.132532
K7MQJ2	NB-ARC domain-containing protein OS=Glycine max OX=3847 GN=GLYMA_18G078000 PE=3 SV=1	GLYMA_18G078000	82.449	2.7	2	1	2	1.173	1.165	1.052	0.915	0.844	0.907	0.786	0.00530328
I1KH95	GBF-interacting protein 1 isoform A(predicted) OS=Glycine max OX=3847 GN=100807606 PE=4 SV=1	100807606	93.043	4.9	3	2	4	1.088	0.889	0.996	0.91	1.104	1.06	1.034	0.707681
I1JCM4	AAA domain-containing protein OS=Glycine max OX=3847 GN=100788420 PE=3 SV=1	100788420	56.836	5.8	3	1	4
A0A0R0K5J9	Reticulon-like protein OS=Glycine max OX=3847 GN=100779587 PE=4 SV=1	100779587	28.567	22.4	6	3	9	0.984	0.939	1.15	1.024	1.031	1.013	0.998	0.973704
I1JU43	NAD(P)-bd_dom domain-containing protein OS=Glycine max OX=3847 GN=100791278 PE=4 SV=1	100791278	30.724	18.8	4	4	4	1.048	0.894	1.081	1.032	1.196	0.981	1.062	0.515905
A0A0R0FW44	Lipase_GDSL domain-containing protein OS=Glycine max OX=3847 GN=100805853 PE=3 SV=1	100805853	42.795	13.9	5	5	5	1.105	0.958	0.995	0.965	0.994	1.03	0.977	0.671244
I1MEL2	Auxin-repressed 12.5 kDa protein(predicted) OS=Glycine max OX=3847 GN=GLYMA_15G076500 PE=4 SV=1	GLYMA_15G076500	13.318	28.3	3	3	5	0.788	0.741	0.978	1.085	1.187	1.498	1.504	0.0336396
I1NA71	DNA-directed RNA polymerase subunit OS=Glycine max OX=3847 GN=GLYMA_19G179600 PE=3 SV=1	GLYMA_19G179600	12.494	20	1	1	1	0.656	1.057	1.243	0.819	1.285	0.98	1.043	0.809381
I1KLR6	Apoptosis inhibitor 5-like protein API5 isoform A(predicted) OS=Glycine max OX=3847 GN=100800145 PE=4 SV=1	100800145	61.28	32.4	17	1	24
I1JAQ7	Oxidored_FMN domain-containing protein OS=Glycine max OX=3847 GN=100803381 PE=4 SV=2	100803381	45.185	32.1	10	7	18	1.001	0.888	1.074	1.009	1.056	1.039	1.048	0.435956
C6TNL5	Protein kinase domain-containing protein OS=Glycine max OX=3847 GN=100782376 PE=2 SV=1	100782376	25.317	14.2	4	4	4	1.074	1.248	0.828	0.881	1.166	0.836	0.915	0.617677
C6F119	Chloroplast RNA binding protein OS=Glycine max OX=3847 GN=GLYMA_17G125700 PE=4 SV=1	GLYMA_17G125700	33.075	20.5	5	5	6	0.989	0.935	0.883	1.081	1.174	1.002	1.16	0.0584704
C6ZRZ0	Leucine rich repeat protein OS=Glycine max OX=3847 GN=100795366 PE=2 SV=1	100795366	38.949	9.8	3	3	3	1.352	1.38	0.752	0.739	0.925	0.89	0.733	0.256829
I1MUX7	Monocopper oxidase-like protein SKU5 isoform A(predicted) OS=Glycine max OX=3847 GN=100798971 PE=4 SV=1	100798971	66.723	30.7	14	3	27	1.11	1.164	1	1.017	0.781	0.991	0.852	0.15788
I1MBX1	Putative calcium-binding protein CML27(predicted) OS=Glycine max OX=3847 GN=100806182 PE=4 SV=1	100806182	15.893	10.6	2	1	2	0.914	0.956	1.075	1.102	1.106	0.898	1.055	0.577393
A0A0R0JQV4	Protein kinase domain-containing protein OS=Glycine max OX=3847 GN=100780660 PE=4 SV=1	100780660	73.2	4.4	3	2	3	1.024	1.177	0.965	0.956	1.03	0.896	0.91	0.266089
I1LI96	Phosphoserine aminotransferase OS=Glycine max OX=3847 GN=100779355 PE=3 SV=1	100779355	44.997	32.4	11	1	20	0.863	0.877	0.88	1.037	1.264	1.123	1.307	0.0102448
Q0WX05	Polygalacturonase inhibiting protein OS=Glycine max OX=3847 GN=pgip1 PE=4 SV=1	pgip1	36.866	8.1	2	2	2	0.573	0.567	0.701	0.572	2.921	0.595	2.221	0.415632
I1K5E5	WD_REPEATS_REGION domain-containing protein OS=Glycine max OX=3847 GN=100805073 PE=4 SV=1	100805073	66.404	37.2	18	8	34	0.969	0.945	1.045	1.038	0.998	1.067	1.049	0.251851
I1KZ32	Putative G3BP-like protein isoform A(predicted) OS=Glycine max OX=3847 GN=100816544 PE=4 SV=1	100816544	49.455	13.6	6	1	11	1.216	1.025	0.99	1.018	0.859	0.95	0.875	0.176408
K7M2H1	Chorein_N domain-containing protein OS=Glycine max OX=3847 GN=100803142 PE=4 SV=1	100803142	133.63	2.5	3	3	3	1.095	1.275	1.055	0.786	0.983	0.856	0.766	0.0376294
I1JQY5	Pectin acetylesterase OS=Glycine max OX=3847 GN=100819978 PE=3 SV=1	100819978	45.026	33	8	8	9	0.942	0.966	1.011	1.047	0.996	1.05	1.06	0.0968662
I1LFL7	Peptidyl-prolyl cis-trans isomerase OS=Glycine max OX=3847 GN=GLYMA_10G298200 PE=3 SV=2	GLYMA_10G298200	26.904	22.3	6	1	8	0.939	0.868	0.907	1.086	1.128	1.123	1.23	0.00129142
Q84ZV2	SufE-like protein 1, chloroplastic/mitochondrial(predicted) OS=Glycine max OX=3847 GN=100818493 PE=3 SV=1	100818493	11.333	41.3	2	2	2	0.934	0.902	0.952	1.014	1.222	1.02	1.168	0.0745789
I1KAG7	TOM1-like protein 3 isoform A(predicted) OS=Glycine max OX=3847 GN=100795713 PE=4 SV=1	100795713	55.754	28.3	11	2	16	0.775	0.913	1.06	1.132	1.12	1.065	1.207	0.101155
I1LM49	Cysteine-rich receptor-like protein kinase 2(predicted) OS=Glycine max OX=3847 GN=GLYMA_11G207000 PE=4 SV=1	GLYMA_11G207000	70.829	1.2	1	1	1	0.909	1.066	1.114	1.128	0.843	1.009	0.965	0.727176
A0A0R0J0P8	Ribosomal_L18_c domain-containing protein OS=Glycine max OX=3847 GN=100818819 PE=3 SV=1	100818819	33.669	24.1	10	2	26	1.593	1.155	0.95	0.924	0.829	0.682	0.658	0.0828218
A0A0R0FVG1	Chromo domain-containing protein OS=Glycine max OX=3847 GN=100782342 PE=4 SV=1	100782342	48.697	2.9	1	1	1	0.968	1.025	0.93	1.082	1.109	0.934	1.069	0.345093
I1MJD8	Ribosomal_L12 domain-containing protein OS=Glycine max OX=3847 GN=100805664 PE=3 SV=1	100805664	23.96	12	2	2	2	0.984	1.019	0.98	0.903	1.132	1.027	1.026	0.757413
C6SZV5	Thioredoxin domain-containing protein OS=Glycine max OX=3847 GN=100306555 PE=2 SV=1	100306555	19.609	4.5	1	1	1	0.974	0.903	0.965	1.075	1.068	1.07	1.131	0.00672356
I1MTR9	DUF4005 domain-containing protein OS=Glycine max OX=3847 GN=100807118 PE=4 SV=1	100807118	64.892	9.2	4	4	4	1.042	1.194	0.901	1.064	0.944	0.882	0.921	0.468503
K7K7K2	Glycosyltransferase OS=Glycine max OX=3847 GN=100818708 PE=3 SV=1	100818708	53.475	4.4	2	1	3
K7L4Q3	Heat shock protein 81-3 isoform A(predicted) OS=Glycine max OX=3847 GN=GLYMA_08G032900 PE=4 SV=1	GLYMA_08G032900	68.787	20	13	1	28	1.739	1.499	0.671	0.864	0.528	0.752	0.548	0.175369
A0A0R0FUI6	Protein kinase domain-containing protein OS=Glycine max OX=3847 GN=GLYMA_16G034600 PE=4 SV=1	GLYMA_16G034600	101.24	6.1	6	5	6	1.086	0.968	1.093	1.034	0.777	1.006	0.895	0.302643
C6SWQ6	ATP synthase subunit O, mitochondrial(predicted) OS=Glycine max OX=3847 GN=100499796 PE=2 SV=1	100499796	26.893	31.4	6	1	9	0.87	0.756	1.08	1.034	1.187	1.125	1.237	0.117222
I1MHJ6	Sucrose synthase OS=Glycine max OX=3847 GN=100819730 PE=3 SV=1	100819730	92.714	50.9	42	9	79	1.023	1.198	1.06	0.95	0.967	0.751	0.813	0.0893139
I1MEX4	MACPF domain-containing protein OS=Glycine max OX=3847 GN=100789061 PE=4 SV=1	100789061	62.135	13.6	7	2	9	0.958	0.926	1.104	1.046	0.897	1.136	1.03	0.763774
A0A0R0KQ50	Glycosyltransferase OS=Glycine max OX=3847 GN=GLYMA_03G134500 PE=3 SV=1	GLYMA_03G134500	53.828	6.7	3	3	3	0.742	0.718	1.072	0.992	1.45	1.064	1.385	0.131191
I1KRI3	SAL1 phosphatase(predicted) OS=Glycine max OX=3847 GN=100817415 PE=4 SV=1	100817415	43.117	17.3	6	3	9	0.831	0.973	1.113	1.072	0.988	1.082	1.077	0.417654
I1N7I4	Putative membrane protein(predicted) OS=Glycine max OX=3847 GN=100814492 PE=4 SV=1	100814492	57.865	3.8	2	2	2	1.153	1.04	0.924	0.936	1.002	0.994	0.941	0.441684
C6T827	Pyruvate dehydrogenase E1 component subunit beta OS=Glycine max OX=3847 GN=100817577 PE=2 SV=1	100817577	38.624	33.6	10	2	19	0.85	1.004	1.047	0.918	1.124	1.106	1.085	0.420534
K7KHC1	sorcin(predicted) OS=Glycine max OX=3847 GN=100792880 PE=4 SV=1	100792880	14.295	11.3	1	1	1	0.808	0.861	1.055	1.075	1.228	1.023	1.221	0.104657
A0A0R0JPB6	DLH domain-containing protein OS=Glycine max OX=3847 GN=100787620 PE=4 SV=1	100787620	37.956	6.8	2	2	2	1.204	1.245	1.007	0.871	0.724	1.01	0.754	0.069282
I1MSD1	Peptidase_S9 domain-containing protein OS=Glycine max OX=3847 GN=100780215 PE=4 SV=1	100780215	35.132	30.1	7	7	8	1.056	1.016	0.936	1.004	1.082	1.002	1.027	0.571476
A0A0R0FB29	Levodione reductase(predicted) OS=Glycine max OX=3847 GN=GLYMA_17G107900 PE=4 SV=1	GLYMA_17G107900	29.572	21.3	5	5	5	0.952	0.906	1.09	1.034	0.967	1.143	1.066	0.426357
K7LG88	Methyltransferase OS=Glycine max OX=3847 GN=100794369 PE=3 SV=1	100794369	71.094	5	3	1	3	1.004	0.937	1.171	0.935	1.042	0.965	0.945	0.511115
C6TA47	Protein CutA, chloroplastic isoform A(predicted) OS=Glycine max OX=3847 GN=100819511 PE=2 SV=1	100819511	12.495	30.4	2	1	3	0.924	1.046	0.836	1.022	1.213	0.999	1.153	0.185685
I1KZU3	Peroxisomal membrane protein PMP22(predicted) OS=Glycine max OX=3847 GN=100775933 PE=3 SV=1	100775933	21.208	8.1	2	2	3	0.995	0.839	1.133	1.001	1.025	0.965	1.008	0.871888
I1LJP3	PfkB domain-containing protein OS=Glycine max OX=3847 GN=100780082 PE=3 SV=1	100780082	35.426	49.2	12	3	35	0.844	0.944	1.067	1.068	1.055	1.065	1.117	0.165419
I1L3W4	Eukaryotic translation initiation factor 3 subunit J OS=Glycine max OX=3847 GN=100783973 PE=3 SV=1	100783973	25.801	44.1	10	3	17	0.875	0.977	1.044	1.057	0.818	1.134	1.039	0.793147
I1LPT9	CDP-diacylglycerol--inositol 3-phosphatidyltransferase OS=Glycine max OX=3847 GN=100798168 PE=3 SV=1	100798168	23.081	15.8	3	3	5	1.033	1.014	1.075	0.974	1.017	0.921	0.933	0.104164
C6T7D2	Peptidyl-prolyl cis-trans isomerase OS=Glycine max OX=3847 GN=100803596 PE=2 SV=1	100803596	26.174	47	7	1	11	1.09	1.018	1.046	0.855	1.004	1.037	0.918	0.232393
Q5JCL0	Mitogen-activated protein kinase kinase MAPKK2 OS=Glycine max OX=3847 GN=547701 PE=2 SV=1	547701	39.54	12.4	4	3	6	0.852	1.027	1.053	1.053	0.927	1.051	1.034	0.673812
I1M4K9	Protein disulfide-isomerase OS=Glycine max OX=3847 GN=100804924 PE=3 SV=1	100804924	62.381	29.2	18	6	41	1.26	1.116	0.94	1.001	0.818	0.934	0.83	0.153112
A0A0R0IMS4	Hexosyltransferase OS=Glycine max OX=3847 GN=100795264 PE=3 SV=1	100795264	62.02	6	3	2	3	1.173	0.957	0.944	1.041	0.987	0.95	0.969	0.733663
I1LJ44	GGACT domain-containing protein OS=Glycine max OX=3847 GN=100784378 PE=4 SV=1	100784378	21.297	11.6	2	2	2	0.834	0.869	1.054	1.08	1.136	1.083	1.197	0.0672599
I1J6J7	Hydrolase_4 domain-containing protein OS=Glycine max OX=3847 GN=100807463 PE=4 SV=1	100807463	44.749	15.2	4	4	6	0.933	0.966	1.067	1.038	0.951	1.076	1.033	0.575543
I1LS43	ATP synthase mitochondrial F1 complex assembly factor 1(predicted) OS=Glycine max OX=3847 GN=100306526 PE=4 SV=1	100306526	28.954	15.5	4	4	5	1.168	1.016	0.897	0.997	1.153	0.833	0.968	0.785227
I1KHL3	Metallophos domain-containing protein OS=Glycine max OX=3847 GN=100783020 PE=4 SV=1	100783020	40.352	14.4	5	5	5	1.179	0.864	0.899	0.997	1.066	1.06	1.062	0.527811
C6TFI8	KOW domain-containing protein OS=Glycine max OX=3847 GN=100788996 PE=2 SV=1	100788996	16.716	45.2	7	1	17	1.114	1.047	0.976	1.026	1.038	0.846	0.928	0.366032
A0A368UK41	Beta-glucosidase 18 isoform A(predicted) OS=Glycine max OX=3847 GN=GLYMA_12G222900 PE=3 SV=1	GLYMA_12G222900	57.445	9.1	4	4	4	1.033	0.947	1.039	0.896	1.138	0.991	1.002	0.980625
I1M6K2	C2 domain-containing protein OS=Glycine max OX=3847 GN=100781587 PE=4 SV=1	100781587	46.151	17.1	6	3	8	1.03	1.026	1.03	1.045	0.852	1.134	0.982	0.782863
A0A0R0IR68	Eukaryotic translation initiation factor 4B1 isoform A(predicted) OS=Glycine max OX=3847 GN=100803366 PE=4 SV=1	100803366	58.55	26.3	14	4	16	0.826	1.054	0.996	1.001	1.113	1.074	1.108	0.250641
K7LWU3	PUM-HD domain-containing protein OS=Glycine max OX=3847 GN=100819166 PE=4 SV=1	100819166	101.38	6.1	6	4	6
I1NI24	Electron transfer flavoprotein subunit beta OS=Glycine max OX=3847 GN=100790069 PE=3 SV=1	100790069	27.728	25.3	5	2	6	0.949	0.936	1.05	0.969	1.182	0.958	1.059	0.521768
A0A0R0K5Q3	PALP domain-containing protein OS=Glycine max OX=3847 GN=100815229 PE=4 SV=1	100815229	34.146	22.2	5	5	8	0.868	0.986	1.068	0.991	1.002	1.059	1.044	0.504442
I1KW55	Protein kinase domain-containing protein OS=Glycine max OX=3847 GN=100797706 PE=3 SV=1	100797706	43.276	5.1	1	1	1	1.227	0.887	0.87	0.996	1.167	0.893	1.024	0.832799
K7N346	Multicopper oxidase LPR2 isoform A(predicted) OS=Glycine max OX=3847 GN=100799744 PE=3 SV=1	100799744	60.439	22.4	9	7	11	0.923	0.995	1.025	0.975	1.072	0.974	1.027	0.589257
I1KKX5	RRM domain-containing protein OS=Glycine max OX=3847 GN=100819891 PE=4 SV=1	100819891	30.537	19.1	5	2	5	0.991	1.043	1.046	0.968	1.033	0.971	0.965	0.262341
I1JUQ0	PCI domain-containing protein OS=Glycine max OX=3847 GN=GLYMA_04G078200 PE=4 SV=1	GLYMA_04G078200	46.881	47.2	15	11	27	0.997	0.955	1.043	1.05	0.966	1.052	1.024	0.562029
I1KJT2	Protein kinase domain-containing protein OS=Glycine max OX=3847 GN=100779617 PE=4 SV=2	100779617	100.57	15.8	11	11	13	1.109	1.144	0.975	0.994	0.862	0.922	0.861	0.0795774
I1L3I9	Peptidase_M48 domain-containing protein OS=Glycine max OX=3847 GN=100799127 PE=4 SV=1	100799127	50.195	9.2	3	3	4	1.038	0.928	0.996	0.98	1.096	1.052	1.056	0.303567
I1LFK8	P4Hc domain-containing protein OS=Glycine max OX=3847 GN=100794585 PE=4 SV=1	100794585	26.906	5.5	1	1	1	1.008	1.124	1.011	0.962	0.972	0.975	0.926	0.102441
I1N0Y1	Imidazole glycerol phosphate synthase hisHF OS=Glycine max OX=3847 GN=100815533 PE=3 SV=2	100815533	62.896	41.4	20	2	31	1.053	1.056	1.03	0.947	0.991	0.975	0.928	0.00836805
I1LPH7	Ribosomal RNA small subunit methyltransferase NEP1 isoform C(predicted) OS=Glycine max OX=3847 GN=100788480 PE=4 SV=1	100788480	28.689	15.4	2	2	2	0.982	1.038	0.923	1.007	1.088	1.011	1.055	0.266966
I1KRE0	Cas1_AcylT domain-containing protein OS=Glycine max OX=3847 GN=100817430 PE=4 SV=1	100817430	63.713	2.9	2	2	2	1.306	1.024	0.932	0.906	0.899	0.985	0.855	0.233321
I1LEI1	Glyco_hyd_65N_2 domain-containing protein OS=Glycine max OX=3847 GN=100817294 PE=4 SV=1	100817294	98.191	6.8	5	5	6	1.112	1.139	1.002	0.97	1.042	0.838	0.876	0.147619
I1LCM5	Malate dehydrogenase [NADP], chloroplastic(predicted) OS=Glycine max OX=3847 GN=100782567 PE=4 SV=1	100782567	46.353	9.7	3	1	4
I1L8K7	Arf-GAP domain-containing protein OS=Glycine max OX=3847 GN=100792658 PE=4 SV=1	100792658	53.04	12.7	6	3	6	0.995	1.175	0.886	0.914	1.174	0.894	0.976	0.841251
I1KMC9	Putative G3BP-like protein(predicted) OS=Glycine max OX=3847 GN=GLYMA_07G225500 PE=4 SV=1	GLYMA_07G225500	45.211	32.5	10	4	16	0.964	1.1	1.011	0.98	1.002	0.983	0.964	0.422734
I1K9L3	Protein odr-4-like isoform A(predicted) OS=Glycine max OX=3847 GN=100813649 PE=4 SV=1	100813649	53.277	2.5	1	1	1	1.07	1.165	1.046	1.124	0.673	0.998	0.852	0.314312
I1N6A5	Alpha-1,4 glucan phosphorylase OS=Glycine max OX=3847 GN=100806646 PE=3 SV=1	100806646	110.34	23.1	19	1	26
I1KVK5	Factor of DNA methylation 1 isoform A(predicted) OS=Glycine max OX=3847 GN=100798940 PE=4 SV=1	100798940	73.251	6.8	3	3	4	1.211	1.103	1.078	0.994	0.79	0.885	0.787	0.0320712
C6SVT8	Ras-related protein RABA1f(predicted) OS=Glycine max OX=3847 GN=100305599 PE=2 SV=1	100305599	24.313	27.5	6	4	9	0.952	0.9	1.056	1.19	0.792	1.189	1.09	0.645149
I1KAV1	Importin N-terminal domain-containing protein OS=Glycine max OX=3847 GN=100785130 PE=4 SV=1	100785130	96.619	19.5	14	3	26	1.364	1.398	0.978	0.794	0.742	0.708	0.6	0.0141136
I1KY39	Citrate synthase OS=Glycine max OX=3847 GN=100775180 PE=3 SV=1	100775180	56.479	23.8	11	3	19	0.993	0.874	1.13	0.96	1.1	0.941	1.001	0.963022
I1N5Z3	Alpha-mannosidase OS=Glycine max OX=3847 GN=100806647 PE=3 SV=1	100806647	132.11	9.4	10	2	12	1.2	1.14	1.092	0.894	0.926	0.797	0.763	0.00673302
A0A0R0HTU9	PPM-type phosphatase domain-containing protein OS=Glycine max OX=3847 GN=100776356 PE=3 SV=1	100776356	43.834	10.7	3	3	3	0.389	0.416	1.035	1.122	2.072	1.173	2.373	0.0669048
I1MVM6	Protein kinase domain-containing protein OS=Glycine max OX=3847 GN=100817795 PE=3 SV=1	100817795	40.618	31.7	8	7	12	1.081	1.029	0.981	0.982	0.944	1.068	0.969	0.519068
K7MQ02	Bis(5'-adenosyl)-triphosphatase OS=Glycine max OX=3847 GN=GLYMA_18G049100 PE=4 SV=1	GLYMA_18G049100	17.059	17	2	2	2	0.908	1.005	0.987	1.109	1.038	1.009	1.088	0.113482
A0A0R0LCZ1	HDAC_interact domain-containing protein OS=Glycine max OX=3847 GN=GLYMA_01G038300 PE=4 SV=1	GLYMA_01G038300	147.83	3.4	3	2	3
I1MZ13	Clathrin heavy chain OS=Glycine max OX=3847 GN=GLYMA_18G026000 PE=3 SV=2	GLYMA_18G026000	192.92	28.1	39	1	63	2.341	1.26	0.943	0.567	0.436	0.495	0.33	0.0201888
I1JMF8	PKS_ER domain-containing protein OS=Glycine max OX=3847 GN=100813407 PE=4 SV=1	100813407	38.531	20.5	6	5	8	0.894	0.838	1.024	1.067	0.982	1.035	1.119	0.145023
C6SX36	PMEI domain-containing protein OS=Glycine max OX=3847 GN=100305900 PE=2 SV=1	100305900	21.201	9.3	1	1	1	0.366	0.542	0.929	1.325	1.436	1.461	2.298	0.0291164
A0A0R0JPH2	Protein kinase domain-containing protein OS=Glycine max OX=3847 GN=GLYMA_05G011600 PE=4 SV=1	GLYMA_05G011600	69.599	11.9	6	1	6	0.927	1.165	0.964	1.068	1.073	0.852	0.979	0.846762
I1JY81	OBG-type G domain-containing protein OS=Glycine max OX=3847 GN=GLYMA_04G219100 PE=4 SV=1	GLYMA_04G219100	41.184	32.1	11	11	14	1.062	1.013	0.996	0.964	1.036	0.983	0.971	0.3689
I1KZ72	Fe2OG dioxygenase domain-containing protein OS=Glycine max OX=3847 GN=102667868 PE=3 SV=1	102667868	41.978	5.6	2	1	4	0.789	0.984	1.064	0.934	1.312	0.956	1.129	0.456826
I1JV82	TPR_REGION domain-containing protein OS=Glycine max OX=3847 GN=100799725 PE=4 SV=1	100799725	24.085	38	6	4	12	0.862	0.949	0.992	0.986	1.102	1.056	1.122	0.0932289
A0A0R0EAY4	Cysteine-rich receptor-like protein kinase 29(predicted) OS=Glycine max OX=3847 GN=GLYMA_20G138600 PE=4 SV=1	GLYMA_20G138600	71.59	4.9	3	2	3
K7LL08	Methyltransferase-like protein 1 isoform A(predicted) OS=Glycine max OX=3847 GN=100798100 PE=3 SV=1	100798100	121.73	8.2	8	2	10	0.97	1.064	0.997	0.94	1.092	0.984	0.995	0.91125
I1M2K9	Heat shock 70 kDa protein, mitochondrial(predicted) OS=Glycine max OX=3847 GN=GLYMA_13G254900 PE=3 SV=1	GLYMA_13G254900	72.427	35	21	2	49	1.199	0.914	1.259	0.877	1.039	0.877	0.828	0.187133
I1KRQ8	Heterodimeric geranylgeranyl pyrophosphate synthase small subunit, chloroplastic(predicted) OS=Glycine max OX=3847 GN=GLYMA_08G093400 PE=3 SV=1	GLYMA_08G093400	37.168	11.1	3	3	3	1.008	0.986	0.948	1.022	0.946	1.15	1.06	0.406546
I1KJG0	Actin-related protein 4 isoform A(predicted) OS=Glycine max OX=3847 GN=100795390 PE=3 SV=1	100795390	49.058	32.3	10	2	16	1.059	1.347	1.009	0.764	0.941	0.927	0.771	0.0832127
I1KR99	LRRNT_2 domain-containing protein OS=Glycine max OX=3847 GN=100798936 PE=4 SV=1	100798936	37.38	3.9	1	1	1
I1K0U5	Methylglutaconyl-CoA hydratase, mitochondrial(predicted) OS=Glycine max OX=3847 GN=GLYMA_05G063900 PE=3 SV=1	GLYMA_05G063900	33.266	37.7	8	4	9	1.041	0.901	1.008	1.04	0.886	1.035	1.004	0.9683
I1KPA0	Protein kinase domain-containing protein OS=Glycine max OX=3847 GN=100819210 PE=4 SV=1	100819210	54.818	17.8	7	1	11	1.098	0.892	0.997	1.014	1.056	0.994	1.026	0.670228
I1NGY5	Protein SAR DEFICIENT 4(predicted) OS=Glycine max OX=3847 GN=GLYMA_20G163100 PE=4 SV=1	GLYMA_20G163100	36.374	6.5	2	2	2	0.88	0.931	1	1.15	0.982	1.121	1.157	0.0772954
I1K053	High-affinity nitrate transporter OS=Glycine max OX=3847 GN=100794996 PE=3 SV=1	100794996	23.178	32.7	7	4	11	1.427	1.418	0.825	0.839	0.644	0.906	0.651	0.121993
K7KJ67	Neuroguidin isoform A(predicted) OS=Glycine max OX=3847 GN=100811655 PE=4 SV=1	100811655	37.004	8.8	3	2	4	0.998	0.966	1.063	1.065	1.007	0.959	1.001	0.978309
I1JP19	Deoxyhypusine hydroxylase OS=Glycine max OX=3847 GN=100815364 PE=3 SV=1	100815364	32.626	26.2	6	6	7	1.085	1.018	0.917	0.997	1.067	0.988	1.011	0.832697
I1JAY8	EGF_CA domain-containing protein OS=Glycine max OX=3847 GN=100820115 PE=4 SV=2	100820115	71.21	13.4	7	3	9	1.123	1.006	0.999	0.946	0.905	1.017	0.917	0.164599
I1LUT8	Flavodoxin-like domain-containing protein OS=Glycine max OX=3847 GN=100499870 PE=4 SV=1	100499870	21.424	47.7	7	4	12	0.919	0.784	0.934	1.077	1.136	1.161	1.279	0.0143713
A0A0R4J3C9	Serine hydroxymethyltransferase OS=Glycine max OX=3847 GN=100815417 PE=2 SV=1	100815417	51.718	41.6	19	3	56	1.002	0.947	0.911	1.022	1.27	1.066	1.174	0.095098
I1NGT9	Tubulin beta chain OS=Glycine max OX=3847 GN=100793406 PE=3 SV=1	100793406	50.42	54.7	20	2	59	1.14	1.226	0.908	0.891	0.951	0.933	0.848	0.163241
A0A0R0KX23	OCRE domain-containing protein OS=Glycine max OX=3847 GN=100779677 PE=4 SV=1	100779677	22.895	9.5	2	2	2	0.863	1.021	0.988	1.072	0.986	1.13	1.11	0.180012
I1L9C6	AB hydrolase-1 domain-containing protein OS=Glycine max OX=3847 GN=GLYMA_10G071500 PE=4 SV=1	GLYMA_10G071500	42.008	11.7	3	3	5	0.959	1.047	0.929	0.997	1.176	0.954	1.065	0.453742
A0A0R0I3G4	Ras-related protein RABC2a(predicted) OS=Glycine max OX=3847 GN=100500172 PE=4 SV=1	100500172	20.331	12.1	2	1	6	1.06	1.027	1.018	1.028	0.931	0.99	0.95	0.17142
I1MEW6	SOR_SNZ domain-containing protein OS=Glycine max OX=3847 GN=GLYMA_15G087200 PE=3 SV=1	GLYMA_15G087200	33.235	29.9	9	9	14	1.006	0.975	0.997	1.008	1.064	1.06	1.052	0.0639051
I1MRC7	RRM domain-containing protein OS=Glycine max OX=3847 GN=100788749 PE=4 SV=2	100788749	29.285	19.2	5	5	7	1.024	1.03	0.942	0.96	1.05	0.99	1.001	0.971871
C6SZS1	60S ribosomal protein L21-1(predicted) OS=Glycine max OX=3847 GN=100500046 PE=2 SV=1	100500046	18.662	46.3	7	7	16	1.336	1.17	1.031	0.905	0.77	0.778	0.694	0.0163964
I1LB20	ABC transporter domain-containing protein OS=Glycine max OX=3847 GN=100782386 PE=4 SV=1	100782386	37.117	12.6	4	4	5	1.128	0.971	0.923	0.958	1.154	0.938	1.009	0.928882
I1JD34	Apyrase 2(predicted) OS=Glycine max OX=3847 GN=100804818 PE=3 SV=1	100804818	51.261	14.8	6	5	6	1.354	1.143	0.898	0.884	0.845	0.926	0.782	0.129384
I1M2U6	Ribokinase OS=Glycine max OX=3847 GN=102666284 PE=3 SV=1	102666284	37.888	16.6	5	2	8	0.894	0.91	1.032	0.979	1.039	0.962	1.051	0.372106
I1JPW5	Enolase isoform A(predicted) OS=Glycine max OX=3847 GN=100811084 PE=3 SV=1	100811084	47.658	71.8	25	7	98	0.814	1.026	1.055	1.071	0.953	1.07	1.069	0.475014
I1KJS2	ATP-dependent 6-phosphofructokinase OS=Glycine max OX=3847 GN=100776597 PE=3 SV=1	100776597	58.516	38.8	20	5	40	0.764	1.064	0.963	0.98	1.136	1.043	1.132	0.286841
I1KR59	Dynamin-type G domain-containing protein OS=Glycine max OX=3847 GN=100788365 PE=3 SV=1	100788365	72.611	1.4	1	1	1	1.364	1.414	0.829	1.01	0.767	0.667	0.678	0.148979
A0A0R0KH45	39S ribosomal protein L41-A, mitochondrial(predicted) OS=Glycine max OX=3847 GN=100306274 PE=4 SV=1	100306274	8.3997	17.6	1	1	1	0.86	1.108	1.066	1.057	1.02	0.944	0.996	0.994271
C6T750	Late-embryogenesis abundant protein 2 OS=Glycine max OX=3847 GN=100806300 PE=2 SV=1	100806300	34.364	43.9	12	9	23	0.965	0.883	1.142	1.045	1.047	0.928	1.01	0.876199
I1N1B9	E1_dh domain-containing protein OS=Glycine max OX=3847 GN=GLYMA_18G130500 PE=4 SV=2	GLYMA_18G130500	38.079	39.2	13	3	27	1.002	0.883	1.001	1.042	1.014	1.126	1.103	0.133729
I1N1P3	RNA helicase OS=Glycine max OX=3847 GN=100798290 PE=3 SV=1	100798290	61.047	6.5	4	2	4	1.664	1.387	0.869	0.761	0.74	0.62	0.541	0.0459806
I1JAM0	4-coumarate--CoA ligase 2 isoform A(predicted) OS=Glycine max OX=3847 GN=GLYMA_01G232400 PE=4 SV=2	GLYMA_01G232400	60.097	9.9	5	5	9	1.121	0.984	0.991	1.02	0.997	0.988	0.971	0.552218
I1L1U4	Sucrose synthase OS=Glycine max OX=3847 GN=100806761 PE=3 SV=1	100806761	92.784	49.9	41	8	87	0.923	1.182	1.013	0.974	1.011	0.856	0.911	0.362861
A0A0R0HSM5	DUF1680 domain protein(predicted) OS=Glycine max OX=3847 GN=100791803 PE=4 SV=1	100791803	90.332	5.3	4	4	4	1.014	0.886	1.051	1.075	1.003	1.029	1.053	0.389792
C6T0E8	60S ribosomal protein L18a OS=Glycine max OX=3847 GN=100500108 PE=2 SV=1	100500108	21.281	40.4	8	1	19	1.347	0.781	0.905	0.949	1.087	0.973	0.992	0.921592
I1K731	SH3 domain-containing protein OS=Glycine max OX=3847 GN=GLYMA_06G008900 PE=4 SV=1	GLYMA_06G008900	41.2	12.9	4	2	5	0.68	0.916	0.898	1.168	1.148	1.249	1.429	0.0213535
A0A0R0KA84	Glyceraldehyde-3-phosphate dehydrogenase OS=Glycine max OX=3847 GN=GLYMA_04G193500 PE=3 SV=1	GLYMA_04G193500	36.841	55.3	21	3	67	0.991	1.128	1.162	1.044	0.827	1.041	0.888	0.250247
I1M7F7	WBb76L15.7 protein OS=Glycine max OX=3847 GN=WBb76L15.7 PE=4 SV=1	WBb76L15.7	45.646	18.7	7	3	11	0.924	0.994	0.962	0.93	1.144	1.021	1.075	0.339221
A0A0R0FHC6	Retrovirus-related Pol polyprotein from transposon TNT 1-94 isoform C(predicted) OS=Glycine max OX=3847 GN=100784851 PE=4 SV=1	100784851	17.014	6.5	1	1	1	0.856	1.036	1.076	1.008	0.827	1.269	1.046	0.821305
I1M592	PALP domain-containing protein OS=Glycine max OX=3847 GN=100813292 PE=4 SV=2	100813292	57.432	36.9	14	1	20	1.194	0.817	0.811	0.933	1.388	0.88	1.134	0.56044
I1KTE1	Cellulose synthase OS=Glycine max OX=3847 GN=100794515 PE=3 SV=1	100794515	123.94	4.6	5	3	5	1.678	1.549	0.73	0.71	0.71	0.661	0.526	0.0949239
I1LW56	M20_dimer domain-containing protein OS=Glycine max OX=3847 GN=100817383 PE=4 SV=2	100817383	49.599	33.9	12	12	18	0.9	0.958	1.048	1.046	1.089	1.023	1.087	0.150929
A0A0R0KHV0	Mannosyltransferase OS=Glycine max OX=3847 GN=100786127 PE=3 SV=1	100786127	39.262	5	1	1	1
A0A0R0IL66	PLATZ1(predicted) OS=Glycine max OX=3847 GN=100791221 PE=4 SV=1	100791221	21.191	10.3	2	2	2	0.816	0.73	0.976	1.038	1.378	1.103	1.395	0.0510318
A0A0R0ESU5	Ankyrin-1 isoform A(predicted) OS=Glycine max OX=3847 GN=GLYMA_19G245700 PE=4 SV=1	GLYMA_19G245700	48.978	25.7	8	6	10	0.927	1.048	1.055	1.023	0.988	1.047	1.009	0.825557
A0A0R0KIZ5	MAG2-interacting protein 2 isoform A(predicted) OS=Glycine max OX=3847 GN=100805223 PE=4 SV=1	100805223	208.32	1.1	2	2	2
I1KLX5	Peptidyl-prolyl cis-trans isomerase CYP40 isoform A(predicted) OS=Glycine max OX=3847 GN=100813496 PE=4 SV=1	100813496	40.247	20.5	7	2	9	0.988	0.932	1.006	1.138	0.978	1.018	1.071	0.25731
I1KA62	Ubiquitin-fold modifier 1 isoform B(predicted) OS=Glycine max OX=3847 GN=100780678 PE=4 SV=1	100780678	76.252	1	1	1	1
I1LQF7	Isoflavone conjugate hydrolyzing beta glucosidase OS=Glycine max OX=3847 GN=ICHG PE=2 SV=1	ICHG	58.298	24.5	9	9	17	1.167	0.922	0.972	0.965	0.898	0.986	0.931	0.429759
A0A0R0FDV0	Transcription factor MYB62(predicted) OS=Glycine max OX=3847 GN=GLYMA_18G273400 PE=4 SV=1	GLYMA_18G273400	29.973	3.9	1	1	1	0.483	1.072	1.076	1.117	1.381	0.915	1.297	0.347978
I1LAY3	titin(predicted) OS=Glycine max OX=3847 GN=100790707 PE=4 SV=2	100790707	101.42	20.1	12	11	15	1.132	1.211	1.262	1.01	0.691	0.782	0.689	0.0296419
A0A0R0J735	RanBP2-type domain-containing protein OS=Glycine max OX=3847 GN=100817587 PE=4 SV=1	100817587	37.512	3.1	1	1	1	0.959	1.009	0.917	0.876	1.236	1.038	1.092	0.487591
A0A0R0FSB1	Methyltransferase OS=Glycine max OX=3847 GN=GLYMA_17G250500 PE=3 SV=1	GLYMA_17G250500	79.188	3.9	2	2	2	1.197	1.269	0.868	0.913	0.802	1.008	0.817	0.226283
I1L0C6	Protein ROOT HAIR DEFECTIVE 3 homolog OS=Glycine max OX=3847 GN=100791046 PE=3 SV=1	100791046	84.767	18.7	10	2	15	1.196	1.18	1.101	0.913	0.725	0.949	0.744	0.0263982
I1J8S7	Gamma carbonic anhydrase 1, mitochondrial(predicted) OS=Glycine max OX=3847 GN=100794184 PE=4 SV=1	100794184	29.315	47.8	7	2	18	0.965	1.111	1.025	0.936	0.781	1.098	0.908	0.381282
I1M826	Delta-1-pyrroline-5-carboxylate synthase OS=Glycine max OX=3847 GN=100816150 PE=3 SV=1	100816150	77.416	22.2	14	2	28	1.16	1.206	1.026	0.971	0.802	0.895	0.787	0.0309557
A0A0R0I931	Phosphoglycolate phosphatase(predicted) OS=Glycine max OX=3847 GN=100305976 PE=4 SV=1	100305976	26.253	24.3	5	5	5	1.101	0.906	1.022	1.014	0.962	1.033	0.993	0.952093
K7KQL1	HBS1-like protein isoform B(predicted) OS=Glycine max OX=3847 GN=100801724 PE=4 SV=1	100801724	78.077	7.2	5	5	5	1.024	1.096	1.035	1.022	0.926	0.932	0.913	0.0742077
I1LJ28	WEB family protein, chloroplastic(predicted) OS=Glycine max OX=3847 GN=100808226 PE=4 SV=2	100808226	96.805	14	10	4	10	1.373	1.212	0.968	0.864	0.675	0.97	0.706	0.0778766
I1L378	Remorin(predicted) OS=Glycine max OX=3847 GN=GLYMA_09G139200 PE=4 SV=1	GLYMA_09G139200	17.951	18.3	3	2	4	0.937	0.831	1.076	1.106	0.855	1.27	1.136	0.433191
I1MV15	AA_TRNA_LIGASE_II domain-containing protein OS=Glycine max OX=3847 GN=100796860 PE=3 SV=1	100796860	61.251	4	2	2	2	1.109	1.012	1.118	1.077	0.738	1.018	0.875	0.296779
I1M036	Dolichol-phosphate mannosyltransferase subunit 1 OS=Glycine max OX=3847 GN=100500321 PE=3 SV=1	100500321	27.201	14.8	3	3	4	0.967	0.957	0.98	1.12	1.036	0.968	1.076	0.170263
I1L288	Nodulin-like domain-containing protein OS=Glycine max OX=3847 GN=100794012 PE=4 SV=1	100794012	60.735	3.5	2	2	2	1.105	0.88	0.985	1.032	1.037	1.014	1.038	0.56305
I1JQD9	Eukaryotic translation initiation factor 3 subunit C OS=Glycine max OX=3847 GN=100805203 PE=3 SV=1	100805203	104.64	10.6	9	4	11	1.145	0.929	0.989	0.94	1.047	0.947	0.958	0.600234
I1KEY6	26S proteasome non-ATPase regulatory subunit 2 homolog OS=Glycine max OX=3847 GN=100799779 PE=3 SV=1	100799779	97.347	32.1	27	4	43	1.308	1.156	1.019	0.906	0.978	0.824	0.777	0.0465806
I1JFD2	BSD domain-containing protein OS=Glycine max OX=3847 GN=100792113 PE=4 SV=1	100792113	50.401	21.8	6	3	6	0.968	1.235	1.038	1.004	0.81	1.008	0.871	0.248051
I1K275	DAO domain-containing protein OS=Glycine max OX=3847 GN=100779404 PE=4 SV=2	100779404	43.401	2.2	1	1	1
I1KYK0	Fasciclin-like arabinogalactan protein 1(predicted) OS=Glycine max OX=3847 GN=100814766 PE=4 SV=1	100814766	43.692	11.8	3	1	4	1.156	0.859	1.106	0.975	0.87	1.098	0.943	0.655946
I1MD76	RBR-type E3 ubiquitin transferase OS=Glycine max OX=3847 GN=100793295 PE=2 SV=1	100793295	67.368	6.6	4	4	4	1.15	1.035	1	0.941	0.932	0.969	0.892	0.0617801
C6T3M6	DNA polymerase epsilon catalytic subunit A, putative(predicted) OS=Glycine max OX=3847 GN=100527212 PE=2 SV=1	100527212	15.645	27.7	3	1	3	0.902	0.767	1.031	1.274	1.055	1.035	1.246	0.108732
I1MHF8	Tubulin--tyrosine ligase-like protein 12(predicted) OS=Glycine max OX=3847 GN=100809212 PE=4 SV=1	100809212	99.481	22.8	15	15	24	1.117	1.049	1.12	1.007	0.823	0.947	0.845	0.0540073
C6TML7	Chlorophyll synthase, chloroplastic(predicted) OS=Glycine max OX=3847 GN=100787459 PE=2 SV=1	100787459	40.923	7.7	2	2	2	1.277	1.098	0.846	0.946	0.994	0.882	0.876	0.394522
K7MTC5	Laccase OS=Glycine max OX=3847 GN=100799343 PE=3 SV=1	100799343	64.252	10	5	2	5	1.21	1.054	1.002	0.911	0.881	0.996	0.854	0.0805596
I1L412	WD_REPEATS_REGION domain-containing protein OS=Glycine max OX=3847 GN=100813898 PE=4 SV=1	100813898	77.6	1.7	1	1	1
I1J9V8	Protein transport protein sec16 OS=Glycine max OX=3847 GN=100795053 PE=3 SV=2	100795053	154.35	5.2	6	3	6	1.021	0.974	1.124	1.046	0.844	1.06	0.946	0.524387
I1LIF9	SWIB domain-containing protein OS=Glycine max OX=3847 GN=100795307 PE=4 SV=1	100795307	13.89	36.4	5	1	8	0.805	1.121	1.117	1.037	1.083	0.889	0.989	0.98092
I1KHQ7	FAD-binding PCMH-type domain-containing protein OS=Glycine max OX=3847 GN=100787286 PE=4 SV=2	100787286	65.004	10.4	5	2	7
I1K778	Coatomer subunit gamma OS=Glycine max OX=3847 GN=100784608 PE=3 SV=1	100784608	98.223	31.5	24	7	32	1.628	1.137	0.922	0.88	0.65	0.802	0.632	0.0810118
I1M870	Transmembrane protein, putative(predicted) OS=Glycine max OX=3847 GN=102665063 PE=4 SV=1	102665063	34.19	2.9	1	1	1
I1N8L6	Alpha-L-AF_C domain-containing protein OS=Glycine max OX=3847 GN=100787207 PE=4 SV=1	100787207	74.002	22.5	11	2	20	0.892	0.904	1.008	1.122	1.026	1.11	1.162	0.0345663
I1MC13	PCI domain-containing protein OS=Glycine max OX=3847 GN=100819526 PE=4 SV=1	100819526	56.119	21	9	2	17	1.451	1.153	0.944	0.858	0.853	0.787	0.704	0.0574905
I1JR90	Ribosomal_L18e/L15P domain-containing protein OS=Glycine max OX=3847 GN=GLYMA_03G234600 PE=4 SV=1	GLYMA_03G234600	20.996	34.8	6	1	15	1.607	1.334	0.87	0.738	0.816	0.672	0.584	0.0552756
A0A0R0EDI1	PPM-type phosphatase domain-containing protein OS=Glycine max OX=3847 GN=GLYMA_U025900 PE=4 SV=1	GLYMA_U025900	30.909	37.6	10	3	12	0.862	0.768	1.055	1.047	1.261	1	1.232	0.143263
K7KVG8	Coiled-coil domain-containing protein SCD2(predicted) OS=Glycine max OX=3847 GN=100805810 PE=4 SV=1	100805810	45.751	9.6	3	2	3
I1K132	Peptidyl serine alpha-galactosyltransferase isoform A(predicted) OS=Glycine max OX=3847 GN=100776740 PE=4 SV=2	100776740	93.567	8.3	5	2	5	1.008	1.028	1.035	0.929	1.099	0.947	0.969	0.554835
I1KUA6	Polyadenylate-binding protein-interacting protein 9 isoform A(predicted) OS=Glycine max OX=3847 GN=100779109 PE=4 SV=1	100779109	31.263	8.9	3	1	3	0.922	1.021	0.967	1.106	1.008	1.033	1.081	0.124886
I1MD86	Glycosyltransferase OS=Glycine max OX=3847 GN=100779270 PE=3 SV=1	100779270	53.726	3.1	1	1	2	0.895	0.9	1.124	0.896	1.209	1.02	1.071	0.593716
K7K7H5	Protein CROWDED NUCLEI 2 isoform A(predicted) OS=Glycine max OX=3847 GN=100816589 PE=4 SV=1	100816589	138.94	3.6	5	5	5	1.28	1.038	1.034	0.879	0.844	0.905	0.784	0.0312696
I1J4S9	RRM domain-containing protein OS=Glycine max OX=3847 GN=100809613 PE=4 SV=1	100809613	29.769	36.9	10	4	18	0.876	0.874	0.935	1.043	1.123	1.17	1.242	0.00577298
C6SVX9	HMA domain-containing protein OS=Glycine max OX=3847 GN=100305622 PE=2 SV=1	100305622	13.639	81.5	5	3	8	0.718	0.938	1.142	1.136	0.884	1.019	1.086	0.567171
I1NCV6	Intron-binding protein aquarius(predicted) OS=Glycine max OX=3847 GN=100778665 PE=3 SV=2	100778665	174.47	2.9	5	5	5	1.907	0.96	0.892	0.816	0.782	0.714	0.615	0.157618
I1JQ22	Glucosamine 6-phosphate N-acetyltransferase OS=Glycine max OX=3847 GN=GLYMA_03G195900 PE=3 SV=2	GLYMA_03G195900	17.481	29.4	3	3	5	0.963	1.027	0.962	1.099	0.924	1.089	1.054	0.452858
I1JVN1	High mobility group B protein 10 isoform B(predicted) OS=Glycine max OX=3847 GN=100793029 PE=4 SV=1	100793029	35.455	3.2	1	1	1	1.04	0.989	1.022	0.873	1.21	0.903	0.979	0.772499
A0A0R0J0Z8	Ubiquitin receptor RAD23d isoform A(predicted) OS=Glycine max OX=3847 GN=100813881 PE=4 SV=1	100813881	35.245	25.7	6	1	9		0.978		0.895	1.116		1.028
I1MSB3	Oxidored_FMN domain-containing protein OS=Glycine max OX=3847 GN=100803581 PE=4 SV=1	100803581	44.192	31.4	8	2	13	0.664	0.704	0.971	1.016	1.528	1.149	1.579	0.0541392
I1ME74	Flavodoxin-like domain-containing protein OS=Glycine max OX=3847 GN=100789057 PE=4 SV=1	100789057	21.158	58.1	9	2	26	0.76	0.731	1.026	1.082	1.06	1.16	1.312	0.0628885
C6T8C4	Phosphomannomutase OS=Glycine max OX=3847 GN=100819768 PE=2 SV=1	100819768	28.065	46.6	8	2	14	0.838	1.01	1.021	0.951	1.029	0.939	1.017	0.785127
I1K099	Argininosuccinate synthase, chloroplastic(predicted) OS=Glycine max OX=3847 GN=GLYMA_05G046700 PE=3 SV=1	GLYMA_05G046700	52.331	36.6	13	3	22	0.905	0.957	0.946	0.974	1.196	1.1	1.165	0.0739762
I1L865	Methylcrotonoyl-CoA carboxylase subunit alpha, mitochondrial isoform A(predicted) OS=Glycine max OX=3847 GN=100804850 PE=4 SV=1	100804850	80.282	17.9	8	3	10	0.926	0.964	1.003	1.09	1.004	1.09	1.101	0.0557645
I1LQR8	Osmotin-like protein(predicted) OS=Glycine max OX=3847 GN=100818233 PE=4 SV=1	100818233	26.26	38.3	7	4	14	0.834	0.945	1.086	1.012	1.136	1.005	1.101	0.309457
I1JQ18	Probable cytosolic iron-sulfur protein assembly protein CIAO1 homolog OS=Glycine max OX=3847 GN=GLYMA_03G195400 PE=3 SV=1	GLYMA_03G195400	37.802	27.4	6	6	10	0.923	0.952	0.998	0.965	1.099	1.047	1.083	0.149825
I1N630	Transmembrane protein(predicted) OS=Glycine max OX=3847 GN=100818221 PE=4 SV=2	100818221	76.25	14.1	9	9	11	1.04	0.991	1.011	0.968	1.025	1.002	0.985	0.511432
K7MYN2	Tryptophan synthase alpha chain isoform A(predicted) OS=Glycine max OX=3847 GN=732610 PE=3 SV=1	732610	28.208	21.7	3	3	5	0.693	0.929	0.984	1.158	1.057	1.245	1.328	0.0689171
I1L9U1	CDK5RAP3-like protein(predicted) OS=Glycine max OX=3847 GN=100807310 PE=4 SV=1	100807310	62.068	9.6	4	2	7	1.151	1.322	1.007	1.012	0.729	0.842	0.742	0.0710222
I1M9Q8	zinc_ribbon_10 domain-containing protein OS=Glycine max OX=3847 GN=100796079 PE=4 SV=1	100796079	44.777	14.5	4	3	4	1.047	1.25	0.909	0.975	0.96	0.908	0.887	0.301836
I1MD30	PHD-type domain-containing protein OS=Glycine max OX=3847 GN=100777146 PE=4 SV=1	100777146	28.001	4.9	1	1	2
I1KUB2	PUA domain-containing protein OS=Glycine max OX=3847 GN=100780706 PE=4 SV=2	100780706	65.246	22.2	10	4	12	1.112	1.25	1.016	0.932	0.817	0.886	0.78	0.025863
I1KWR4	ADP-ribosylation factor GTPase-activating protein AGD3 isoform C(predicted) OS=Glycine max OX=3847 GN=100798227 PE=4 SV=1	100798227	67.398	7.4	4	4	4	1.364	1.234	0.996	0.914	0.762	0.787	0.685	0.0263111
I1MLW9	PKS_ER domain-containing protein OS=Glycine max OX=3847 GN=GLYMA_16G073600 PE=4 SV=1	GLYMA_16G073600	34.597	31	8	8	19	0.867	0.929	0.976	1.137	0.951	1.162	1.172	0.0962633
I1JJQ2	Chlorophyll a-b binding protein, chloroplastic OS=Glycine max OX=3847 GN=100793702 PE=3 SV=1	100793702	24.307	7.2	2	2	2	1.531	0.736	1.008	1.13	0.888	0.76	0.848	0.611665
A0A0R0KIG7	Epimerase domain-containing protein (Fragment) OS=Glycine max OX=3847 GN=GLYMA_03G131100 PE=4 SV=1	GLYMA_03G131100	53.17	20.7	8	8	9	0.953	0.942	1.043	1.006	1.1	1.048	1.074	0.158979
I1LZ35	t-SNARE coiled-coil homology domain-containing protein OS=Glycine max OX=3847 GN=100786529 PE=3 SV=1	100786529	29.777	40.8	10	1	15	1.029	1.064	1.152	0.944	0.966	0.918	0.871	0.0202121
A0A368UHQ8	C2 domain-containing protein OS=Glycine max OX=3847 GN=GLYMA_09G183800 PE=4 SV=1	GLYMA_09G183800	68.499	4.6	2	2	2	0.897	0.806	0.943	0.976	1.294	1.124	1.283	0.0594109
I1MJ28	RuBisCO large subunit-binding protein subunit beta, chloroplastic(predicted) OS=Glycine max OX=3847 GN=100819369 PE=3 SV=1	100819369	62.843	63.8	32	2	78	0.928	0.992	1.025	1.093	0.962	1.022	1.045	0.409274
A0A0R0JFP2	Calcium-dependent protein kinase 21(predicted) OS=Glycine max OX=3847 GN=100816859 PE=4 SV=1	100816859	58.721	24.6	11	1	14	1.138	1.023	1.051	0.944	0.959	0.938	0.884	0.0203056
A7BID0	Malonyl-CoA:isoflavone 7-O-glucoside-6''-O-malonyltransferase OS=Glycine max OX=3847 GN=GmAT133 PE=2 SV=1	GmAT133	51.22	14.5	7	3	11	1.048	1.066	0.862	0.972	1.046	0.951	0.998	0.986363
C6TLV6	40S ribosomal protein S3a OS=Glycine max OX=3847 GN=100805519 PE=2 SV=1	100805519	29.639	32.2	9	1	24	1.463	1.288	1.201	0.858	0.616	0.635	0.534	0.00617269
K7K183	Glycerol-3-phosphate acyltransferase, chloroplastic OS=Glycine max OX=3847 GN=100789434 PE=3 SV=1	100789434	50.471	5.2	2	2	2	0.843	0.926	1.009	1.116	1.06	1.104	1.181	0.0359168
I1MBL5	Trans-cinnamate 4-monooxygenase(predicted) OS=Glycine max OX=3847 GN=100818985 PE=3 SV=1	100818985	57.968	44.2	18	2	30	1.059	1.008	1.021	1.037	0.857	0.944	0.919	0.200607
A0A368UJ97	RRM domain-containing protein OS=Glycine max OX=3847 GN=GLYMA_08G329400 PE=4 SV=1	GLYMA_08G329400	68.616	3.5	2	2	2	1.007	0.886	0.789	1.086	1.168	1.112	1.255	0.0346547
I1NJF5	DNA repair RAD52-like protein 2, chloroplastic(predicted) OS=Glycine max OX=3847 GN=GLYMA_20G249700 PE=4 SV=1	GLYMA_20G249700	22.405	20.8	3	3	5	0.932	1.062	1.067	1.026	0.955	1.078	0.999	0.999342
I1MVN5	Peroxidase OS=Glycine max OX=3847 GN=100819937 PE=3 SV=1	100819937	35.513	62.2	16	3	64	0.901	1.003	1.042	1.087	1.028	0.983	1.052	0.382302
I1MJQ3	Actin-related protein 7(predicted) OS=Glycine max OX=3847 GN=100794153 PE=3 SV=1	100794153	39.548	3	1	1	1	1.054	0.777	0.854	0.886	1.329	1.134	1.247	0.220112
K7MUM8	Leucine carboxyl methyltransferase 1 homolog OS=Glycine max OX=3847 GN=100818890 PE=3 SV=1	100818890	38.037	11.4	4	3	4	1.096	1.041	1.083	0.947	0.997	0.888	0.88	0.0248814
A0A0R4J549	Protein kinase domain-containing protein OS=Glycine max OX=3847 GN=100804210 PE=4 SV=1	100804210	55.013	18	7	4	9	1.01	1.205	1.007	1.034	0.977	0.935	0.914	0.259375
A0A0R0IL89	Alpha-galactosidase OS=Glycine max OX=3847 GN=100802840 PE=3 SV=1	100802840	69.316	4.7	3	3	3	1	1.106	0.968	0.995	0.929	0.992	0.949	0.323917
I1NGB7	WPP domain-containing protein OS=Glycine max OX=3847 GN=100795339 PE=4 SV=1	100795339	57.924	39.3	20	8	25	1.288	1.212	0.957	0.903	0.883	0.82	0.754	0.0443673
I1KC01	Pseudouridine synthase OS=Glycine max OX=3847 GN=100811500 PE=3 SV=1	100811500	42.765	5.5	2	2	2
I1NG24	RING-type domain-containing protein OS=Glycine max OX=3847 GN=GLYMA_20G133500 PE=4 SV=1	GLYMA_20G133500	37.239	20.4	5	1	6	0.946	0.899	1.042	0.971	1.02	1.18	1.098	0.273854
I1KJM6	Sterol 14-demethylase(predicted) OS=Glycine max OX=3847 GN=100810799 PE=3 SV=1	100810799	55.281	21.6	8	8	10	0.937	1.152	0.936	0.94	1.087	0.881	0.961	0.699884
A0A0R0EV33	54S ribosomal protein L19, mitochondrial(predicted) OS=Glycine max OX=3847 GN=GLYMA_18G010300 PE=3 SV=1	GLYMA_18G010300	18.728	21.3	4	1	4
I1K3G5	Pentatricopeptide repeat-containing protein(predicted) OS=Glycine max OX=3847 GN=100784587 PE=4 SV=1	100784587	82.448	14.7	9	9	11	1.346	1.193	1.006	0.874	0.891	0.768	0.715	0.026464
I1L3L8	CLP protease regulatory subunit CLPX3, mitochondrial isoform A(predicted) OS=Glycine max OX=3847 GN=100816191 PE=4 SV=2	100816191	76.181	5.6	4	1	5
I1MZ89	Folylpolyglutamate synthase OS=Glycine max OX=3847 GN=100810539 PE=3 SV=2	100810539	53.348	16.8	7	4	9	0.96	0.996	0.985	1.019	0.974	0.932	0.995	0.840657
I1J8N5	B-box zinc finger protein 19 isoform B(predicted) OS=Glycine max OX=3847 GN=100780544 PE=4 SV=1	100780544	20.229	9.8	2	2	2	1.104	0.827	0.883	0.885	1.431	0.894	1.141	0.565697
I1KND9	Lactoylglutathione lyase GLX1 isoform D(predicted) OS=Glycine max OX=3847 GN=100793089 PE=4 SV=1	100793089	27.204	37.4	7	5	19	0.94	1.018	1.074	1.06	0.942	1.043	1.004	0.938114
K7LZ34	2Fe-2S ferredoxin-type domain-containing protein OS=Glycine max OX=3847 GN=100807931 PE=4 SV=1	100807931	15.755	10.5	1	1	1	1.034	1.033	0.95	1.159	0.917	0.968	1.009	0.954807
K7LZH1	Heat shock cognate 70 kDa protein(predicted) OS=Glycine max OX=3847 GN=GLYMA_13G130900 PE=3 SV=1	GLYMA_13G130900	69.269	50.9	29	6	113	1.02	0.984	0.982	0.972	1.086	0.944	1.005	0.938393
I1ND31	Semialdhyde_dh domain-containing protein OS=Glycine max OX=3847 GN=100801527 PE=3 SV=1	100801527	42.827	18.4	5	1	8	0.87	0.926	1.044	1.025	1.158	1.027	1.13	0.138609
I1J4X9	Peptidase_M3 domain-containing protein OS=Glycine max OX=3847 GN=100776634 PE=3 SV=1	100776634	88.457	33.3	22	4	36	1.011	0.993	1.11	0.975	0.9	1.067	0.945	0.388746
I1LNN4	SAC domain-containing protein OS=Glycine max OX=3847 GN=100800092 PE=4 SV=1	100800092	101.76	2.6	3	2	3	1.767	1.226	0.986	0.71	0.716	0.639	0.519	0.0226343
I1NF84	Vacuolar proton pump subunit B OS=Glycine max OX=3847 GN=100793764 PE=3 SV=1	100793764	54.213	49.8	19	1	46	0.719	0.829	0.864	1.178	1.19	1.277	1.511	0.00245544
I1LJ90	Coatomer subunit alpha OS=Glycine max OX=3847 GN=100781504 PE=4 SV=1	100781504	136.75	26.8	26	6	34	1.218	1.182	0.995	0.922	0.836	0.804	0.755	0.020426
I1MGE7	Ligase_CoA domain-containing protein OS=Glycine max OX=3847 GN=100795745 PE=4 SV=1	100795745	65.961	36.7	20	2	58	1.062	0.955	0.826	0.958	1.224	1.012	1.123	0.326966
I1JRF2	Branched-chain-amino-acid aminotransferase-like protein 2(predicted) OS=Glycine max OX=3847 GN=547725 PE=4 SV=1	547725	62.785	23.9	11	11	12	1.125	0.999	1.022	1.064	0.863	1.006	0.932	0.372548
C6TER3	Isoaspartyl peptidase/L-asparaginase isoform A(predicted) OS=Glycine max OX=3847 GN=100799400 PE=2 SV=1	100799400	33.975	9.9	3	3	3	0.937	0.864	0.97	1.034	1.114	1.132	1.184	0.0187221
A0A0R0H2K4	RNA polymerase II C-terminal domain phosphatase-like 1 isoform A(predicted) OS=Glycine max OX=3847 GN=100789209 PE=4 SV=1	100789209	101	10	8	8	8	1.058	1.024	0.95	0.975	0.926	1.017	0.962	0.414594
C6SZJ2	ATP synthase subunit d, mitochondrial OS=Glycine max OX=3847 GN=100500032 PE=2 SV=1	100500032	19.956	48.2	9	3	18	0.951	1.008	1.066	1.015	0.912	1.107	1.003	0.989284
K7KA00	Serine hydroxymethyltransferase OS=Glycine max OX=3847 GN=100816213 PE=3 SV=1	100816213	55.351	33.5	12	2	22	1.034	0.713	0.795	0.978	1.387	1.127	1.374	0.0999716
C6SZ55	10 kDa chaperonin, mitochondrial(predicted) OS=Glycine max OX=3847 GN=100306384 PE=2 SV=1	100306384	10.603	66	6	1	11	0.918	1.017	1.114	1.09	0.906	1.08	1.009	0.923546
I1KXT4	Methyltransferase OS=Glycine max OX=3847 GN=100796104 PE=3 SV=1	100796104	68.738	20.2	11	4	16	1.266	1.341	0.88	0.898	0.946	0.906	0.789	0.171414
A0A0R0EAL6	PKS_ER domain-containing protein OS=Glycine max OX=3847 GN=100804892 PE=3 SV=1	100804892	39.03	29.4	8	8	19	0.92	0.967	0.944	1.043	1.038	1.147	1.14	0.0214501
I1MHC1	Replication protein A subunit OS=Glycine max OX=3847 GN=100792409 PE=3 SV=1	100792409	71.7	3.8	2	2	2	1.192	0.994	0.917	1.055	1.014	0.875	0.949	0.632777
I1K1P1	W2 domain-containing protein OS=Glycine max OX=3847 GN=100796565 PE=4 SV=1	100796565	49.129	6.5	2	1	4	1.006	0.978	1.038	0.977	1.1	0.948	1.001	0.987683
I1JPG1	Cation_ATPase_N domain-containing protein OS=Glycine max OX=3847 GN=100812151 PE=3 SV=1	100812151	116.4	25.4	23	4	31	1.249	1.269	0.983	0.971	0.741	0.87	0.738	0.0559532
I1MYR2	Protein kinase domain-containing protein OS=Glycine max OX=3847 GN=100813228 PE=3 SV=2	100813228	68.051	4.8	3	2	3
I1J4F8	ATP-dependent 6-phosphofructokinase OS=Glycine max OX=3847 GN=100793844 PE=3 SV=1	100793844	58.866	32.5	16	1	33
A0A0R4J2Z8	Peptidyl-prolyl cis-trans isomerase OS=Glycine max OX=3847 GN=GLYMA_03G198200 PE=3 SV=1	GLYMA_03G198200	18.153	23.2	4	4	4	0.917	0.82	0.911	1.07	1.112	1.14	1.255	0.00498314
A0A0R0HE67	Cyclic nucleotide-binding domain-containing protein OS=Glycine max OX=3847 GN=100820202 PE=4 SV=1	100820202	55.388	3.3	1	1	1	1.224	1.016	1.097	1.126	0.697	0.911	0.819	0.22168
I1MV73	Expansin-like EG45 domain-containing protein OS=Glycine max OX=3847 GN=100779487 PE=3 SV=1	100779487	23.351	16.9	3	1	4	0.445	0.348	1.357	1.47	1.058	1.412	1.833	0.143953
K7MBZ3	Glycylpeptide N-tetradecanoyltransferase OS=Glycine max OX=3847 GN=100787291 PE=3 SV=1	100787291	45.347	21.1	6	4	7	1.094	1.05	0.992	0.995	0.926	0.963	0.92	0.0767002
I1LI12	Transcription initiation factor TFIID subunit 14b(predicted) OS=Glycine max OX=3847 GN=100799891 PE=4 SV=1	100799891	31.253	10.4	2	2	2	0.972	0.964	1.078	1.038	0.91	1.1	1.011	0.894441
I1J717	Proteasome subunit alpha type OS=Glycine max OX=3847 GN=100807110 PE=3 SV=1	100807110	25.624	44.7	8	2	17	0.918	0.82	1.061	0.787	1.286	0.985	1.093	0.668809
C6T530	40S ribosomal protein S7 OS=Glycine max OX=3847 GN=100527680 PE=2 SV=1	100527680	21.999	34	5	1	8	1.059	0.919	1.169	0.887	0.989	1.033	0.924	0.413821
I1N551	Enoyl-CoA delta isomerase 1, peroxisomal(predicted) OS=Glycine max OX=3847 GN=100786464 PE=4 SV=1	100786464	25.969	15.1	3	3	3	0.847	0.825	1.094	1.022	1.09	1.182	1.191	0.142183
I1LPW0	2-(3-amino-3-carboxypropyl)histidine synthase subunit 1 OS=Glycine max OX=3847 GN=GLYMA_12G035900 PE=3 SV=1	GLYMA_12G035900	50.764	2.6	1	1	1	1.028	0.96	0.906	1.001	1.051	1.106	1.091	0.132021
I1NJ89	Leuk-A4-hydro_C domain-containing protein OS=Glycine max OX=3847 GN=100807911 PE=4 SV=1	100807911	68.546	27.4	13	13	22	0.963	0.977	1.062	1.072	1.031	1.068	1.056	0.166897
I1LNJ9	Chaperone protein dnaJ A6, chloroplastic isoform A(predicted) OS=Glycine max OX=3847 GN=100786143 PE=3 SV=1	100786143	47.425	11.6	6	3	7	1.001	0.998	1.067	1.03	0.97	0.991	0.976	0.429215
I1KV43	Aquaporin TIP2-1(predicted) OS=Glycine max OX=3847 GN=100803901 PE=3 SV=1	100803901	25.273	4.4	1	1	1	1.197	0.92	0.948	0.987	0.915	1.093	0.977	0.857918
I1KZF2	WD_REPEATS_REGION domain-containing protein OS=Glycine max OX=3847 GN=100798946 PE=4 SV=2	100798946	102.25	13.1	10	10	11	1.159	1.066	1.027	0.917	0.99	0.903	0.864	0.0333036
I1K2X4	FAD-binding PCMH-type domain-containing protein OS=Glycine max OX=3847 GN=100781731 PE=3 SV=2	100781731	64.452	21.5	10	4	17	0.886	0.971	1.003	0.98	1.359	0.843	1.113	0.579658
I1N3M5	Sm domain-containing protein OS=Glycine max OX=3847 GN=100306112 PE=3 SV=2	100306112	9.8521	19.8	2	2	3	0.786	0.954	0.87	1	1.324	1.106	1.314	0.0533579
A0A0R0GN33	GOLD domain-containing protein OS=Glycine max OX=3847 GN=GLYMA_14G147800 PE=3 SV=1	GLYMA_14G147800	16.654	12.7	2	2	3	1.063	1.035	0.996	1.036	0.907	1.024	0.959	0.404336
K7MNG0	AAA domain-containing protein OS=Glycine max OX=3847 GN=100808349 PE=3 SV=1	100808349	77.331	17.4	9	2	13	0.94	0.998	1.103	1.087	0.865	1.076	0.996	0.936081
I1M9W9	Beta-lactamase/transpeptidase-like(predicted) OS=Glycine max OX=3847 GN=100802638 PE=4 SV=1	100802638	107.1	5	4	4	5	1.252	1.247	1.066	0.918	0.782	0.792	0.699	0.00834857
I1K0C5	AAA domain-containing protein OS=Glycine max OX=3847 GN=100781364 PE=4 SV=1	100781364	33.479	18.9	5	5	7	1.158	0.972	0.936	0.922	0.966	1.045	0.957	0.61134
I1KJI7	Nucleoside diphosphate kinase OS=Glycine max OX=3847 GN=GLYMA_07G115900 PE=3 SV=1	GLYMA_07G115900	16.512	38.3	6	1	16	0.814	0.989	0.854	0.877	1.655	0.821	1.262	0.471897
I1MZ01	S1 motif domain-containing protein OS=Glycine max OX=3847 GN=GLYMA_18G024800 PE=4 SV=1	GLYMA_18G024800	38.42	32.4	10	2	17	1.429	1.348	0.809	0.897	0.694	0.86	0.683	0.145521
A0A0R0HL34	Peptidyl-tRNA hydrolase 2, mitochondrial(predicted) OS=Glycine max OX=3847 GN=GLYMA_11G098800 PE=4 SV=1	GLYMA_11G098800	20.326	7.7	1	1	1	1.01	1.118	0.983	0.979	0.76	1.22	0.951	0.661912
I1MSE8	U-box domain-containing protein 34 isoform A(predicted) OS=Glycine max OX=3847 GN=100805896 PE=4 SV=2	100805896	85.494	2	2	2	2	0.712	0.616	0.99	0.957	1.719	1.027	1.597	0.122555
A0A0R0HQQ2	Thioredoxin domain-containing protein OS=Glycine max OX=3847 GN=GLYMA_10G078400 PE=4 SV=1	GLYMA_10G078400	28.302	33.3	6	6	12	0.974	1.045	0.894	0.961	1.069	1.038	1.053	0.392222
I1MX60	Glutathione peroxidase OS=Glycine max OX=3847 GN=100305775 PE=3 SV=1	100305775	26.327	15.4	3	2	3	0.903	0.827	0.898	1.096	1.141	1.188	1.303	0.00195409
I1MSY4	Transmembrane protein 208 isoform A(predicted) OS=Glycine max OX=3847 GN=GLYMA_17G070000 PE=4 SV=1	GLYMA_17G070000	19.769	8.7	1	1	2	0.997	1.126	1.118	1.072	0.75	1.009	0.873	0.282344
I1JKG5	ATPase 100788968 OS=Glycine max OX=3847 GN=100788968 PE=3 SV=1	100788968	39.797	15.8	4	4	5	1.108	1.076	0.966	0.89	1.098	0.947	0.932	0.38585
I1M329	Sodium/calcium exchanger NCL isoform A(predicted) OS=Glycine max OX=3847 GN=100809896 PE=3 SV=1	100809896	63.563	9.2	4	4	6	1.068	0.855	1.151	1.005	0.991	0.958	0.961	0.739365
E9KNA6	SGF14a OS=Glycine max OX=3847 GN=547889 PE=2 SV=1	547889	29.063	58.8	13	8	40	1.025	1.036	1.162	1.036	0.908	1.012	0.917	0.204609
I1N5K6	Golgin candidate 6 isoform A(predicted) OS=Glycine max OX=3847 GN=100793920 PE=4 SV=2	100793920	101.66	5.6	5	4	5	1.498	1.188	0.899	0.842	0.808	0.812	0.687	0.0749973
I1KGF4	ELFV_dehydrog domain-containing protein OS=Glycine max OX=3847 GN=100809032 PE=3 SV=1	100809032	68.948	5.1	3	3	3	0.899	1.049	0.997	1.152	0.852	1.122	1.061	0.647027
I1JCA9	Phosphoserine aminotransferase OS=Glycine max OX=3847 GN=100795286 PE=3 SV=1	100795286	47.125	27.4	10	6	15	1.189	0.734	0.903	1.025	1.181	1.004	1.136	0.386572
I1L521	FeS_assembly_P domain-containing protein OS=Glycine max OX=3847 GN=GLYMA_09G209300 PE=4 SV=1	GLYMA_09G209300	13.141	12.3	1	1	1	0.972	1.032	0.814	1.015	1.173	1.038	1.145	0.17638
K7MAT2	LysM domain receptor-like kinase 3 isoform A(predicted) OS=Glycine max OX=3847 GN=100802308 PE=4 SV=1	100802308	68.429	1.6	1	1	1
K7KRH0	Histidine kinase 4 isoform A(predicted) OS=Glycine max OX=3847 GN=100789894 PE=4 SV=1	100789894	112.63	1.1	1	1	1	1.181	1.486	1.036	0.865	0.75	0.735	0.635	0.0190065
A0A0R0HEM4	Lipoyl synthase, mitochondrial OS=Glycine max OX=3847 GN=100775835 PE=3 SV=1	100775835	41.813	8.9	3	3	4	1.02	0.946	0.999	0.932	1.262	0.993	1.075	0.537508
C6TCP3	Rac-like GTP-binding protein RHO1 isoform A(predicted) OS=Glycine max OX=3847 GN=100808748 PE=2 SV=1	100808748	21.597	37.6	6	2	7	1.018	1.183	0.943	0.973	0.92	1.019	0.926	0.3728
I1JGM7	Condensation domain protein(predicted) OS=Glycine max OX=3847 GN=GLYMA_02G202100 PE=4 SV=1	GLYMA_02G202100	51.068	2.6	1	1	1	1.007	1.216	1.049	1.007	0.73	1.06	0.855	0.269271
A0A0R0F3R0	WD_REPEATS_REGION domain-containing protein OS=Glycine max OX=3847 GN=100792334 PE=4 SV=1	100792334	65.731	4.2	3	1	3	0.952	0.912	1.116	1.048	0.918	1.121	1.036	0.695834
I1MIK6	CBFD_NFYB_HMF domain-containing protein OS=Glycine max OX=3847 GN=GLYMA_15G227300 PE=4 SV=1	GLYMA_15G227300	32.904	10	2	1	2	0.757	0.863	0.931	1.15	1.287	1.058	1.37	0.0190725
I1MJD3	Cysteine synthase OS=Glycine max OX=3847 GN=100804065 PE=3 SV=1	100804065	33.388	16.8	4	2	6	0.996	1.034	0.98	0.968	1.079	0.992	1.01	0.822337
I1MBS4	Usp domain-containing protein OS=Glycine max OX=3847 GN=GLYMA_14G211300 PE=4 SV=1	GLYMA_14G211300	18.059	65.7	8	8	13	0.626	0.799	1.114	1.116	1.22	1.016	1.32	0.158647
K7MP75	Calmodulin-binding transcription activator 4(predicted) OS=Glycine max OX=3847 GN=100791430 PE=4 SV=1	100791430	108.04	3	2	1	2	1.263	0.988	1.141	1.019	0.787	0.867	0.788	0.0825809
I1L2N2	ENT domain-containing protein OS=Glycine max OX=3847 GN=100781999 PE=4 SV=1	100781999	37.027	17.7	4	4	4	0.942	1.096	0.981	0.974	1	1.026	0.994	0.929811
C6THX9	TIR domain-containing protein OS=Glycine max OX=3847 GN=100792288 PE=2 SV=1	100792288	29.659	16.3	4	3	6	1.054	1.092	0.918	0.948	1.05	0.925	0.954	0.523206
K7LAA0	Heterogeneous nuclear ribonucleoprotein 1 isoform D(predicted) OS=Glycine max OX=3847 GN=100805131 PE=4 SV=1	100805131	50.325	14	5	1	9	1.155	0.766	0.606	1.012	1.043	1.472	1.396	0.187809
K7MY80	Protein FATTY ACID EXPORT 1, chloroplastic isoform C(predicted) OS=Glycine max OX=3847 GN=100777952 PE=4 SV=1	100777952	14.42	11.2	1	1	1
I1JM38	zf-Tim10_DDP domain-containing protein OS=Glycine max OX=3847 GN=100785421 PE=4 SV=1	100785421	11.076	25.5	2	2	2	0.823	0.941	0.929	1.057	1.07	1.24	1.25	0.0290111
C6T201	AAI domain-containing protein (Fragment) OS=Glycine max OX=3847 GN=100792950 PE=2 SV=1	100792950	20.462	6.2	1	1	1	0.658	1.076	1.133	1.079	1.136	0.974	1.112	0.500087
I1JCQ7	Succinate dehydrogenase [ubiquinone] flavoprotein subunit, mitochondrial OS=Glycine max OX=3847 GN=100802169 PE=3 SV=1	100802169	69.761	30.4	13	4	25	0.916	0.939	1.041	0.941	1.167	0.971	1.063	0.495387
A0A0R0GQJ7	Queuine tRNA-ribosyltransferase accessory subunit 2(predicted) OS=Glycine max OX=3847 GN=100778880 PE=4 SV=1	100778880	39.617	2.5	1	1	1	1.208	0.991	0.931	0.888	1.178	0.837	0.927	0.573687
I1JTG3	SERPIN domain-containing protein OS=Glycine max OX=3847 GN=100775287 PE=3 SV=1	100775287	42.729	31.9	10	9	19	0.883	0.885	1.028	1.071	1.048	1.094	1.149	0.052465
A0A0R0F5F9	MACPF domain-containing protein OS=Glycine max OX=3847 GN=100818022 PE=4 SV=1	100818022	47.108	3.5	1	1	1
I1MZC5	Protein INVOLVED IN DE NOVO 2 isoform A(predicted) OS=Glycine max OX=3847 GN=GLYMA_18G038300 PE=4 SV=2	GLYMA_18G038300	73.64	5.7	3	3	3	0.993	1.316	0.836	1.055	0.982	0.867	0.923	0.674185
K7K8E5	WPP domain-containing protein OS=Glycine max OX=3847 GN=100796487 PE=4 SV=1	100796487	57.75	25.5	12	3	19	1.198	1.112	0.97	0.996	0.892	0.971	0.872	0.127599
A0A0R0GBI4	Peptidyl-prolyl cis-trans isomerase OS=Glycine max OX=3847 GN=GLYMA_15G231800 PE=3 SV=1	GLYMA_15G231800	19.905	17.7	3	3	4	0.99	0.938	1.027	1	1.008	1.019	1.024	0.40962
K7LKF5	Acyl-CoA-binding domain-containing protein 6 isoform A(predicted) OS=Glycine max OX=3847 GN=100775953 PE=4 SV=1	100775953	55.772	28.2	13	7	20	0.961	1.055	0.973	1.016	1.109	0.972	1.036	0.512582
I1MEA7	DAGKc domain-containing protein OS=Glycine max OX=3847 GN=100805656 PE=4 SV=1	100805656	53.918	9.4	5	5	6	0.844	0.974	1.014	1.064	1.134	1.078	1.157	0.0657281
C6TIX1	Peptidase A1 domain-containing protein OS=Glycine max OX=3847 GN=100818868 PE=2 SV=1	100818868	48.67	24.4	9	9	12	1.007	0.934	0.914	0.934	1.136	1.046	1.091	0.253537
A0A0R0KJK7	Putative disease resistance RPP13-like protein 1(predicted) OS=Glycine max OX=3847 GN=GLYMA_03G034400 PE=3 SV=1	GLYMA_03G034400	108	8.1	6	3	6	1.376	1.24	0.888	0.885	0.936	0.716	0.724	0.114348
K7K5T4	ABC1 domain-containing protein OS=Glycine max OX=3847 GN=100781663 PE=4 SV=1	100781663	67.448	7.8	3	3	4	1.027	1.06	0.891	0.828	1.236	0.991	1.026	0.912849
I1L5R2	UMP-CMP kinase OS=Glycine max OX=3847 GN=GLYMA_09G232300 PE=3 SV=1	GLYMA_09G232300	22.405	13.1	3	2	4	0.811	1.035	1.007	0.986	1.083	1.131	1.122	0.24386
I1KTB0	Putative ATP synthase 24 kDa subunit, mitochondrial(predicted) OS=Glycine max OX=3847 GN=100787656 PE=4 SV=1	100787656	27.518	42.7	12	12	27	1.035	1.042	1.045	0.98	0.936	1.027	0.943	0.0907728
I1JW36	Protein LSM14 like A(predicted) OS=Glycine max OX=3847 GN=GLYMA_04G134900 PE=4 SV=2	GLYMA_04G134900	65.48	10.6	6	1	9	0.981	0.998	0.84	1.079	1.144	1.002	1.144	0.111757
C6TFF7	Protein PLANT CADMIUM RESISTANCE 8(predicted) OS=Glycine max OX=3847 GN=100788713 PE=2 SV=1	100788713	18.991	20.8	2	2	4	0.838	0.88	0.991	1.002	1.184	1.154	1.233	0.0436906
I1MC65	DUF4101 domain-containing protein OS=Glycine max OX=3847 GN=100790455 PE=4 SV=1	100790455	87.147	1.8	1	1	1	1.2	0.868	1.093	0.803	0.949	1.14	0.915	0.55383
I1LA88	Carboxypeptidase OS=Glycine max OX=3847 GN=100805028 PE=3 SV=1	100805028	51.604	3.7	2	2	2	1.008	1.085	0.958	1.034	0.936	1.038	0.986	0.791167
K7MPZ4	dUTPase domain-containing protein OS=Glycine max OX=3847 GN=100794055 PE=4 SV=1	100794055	15.731	48	4	2	5	0.9	1.135	0.895	1.065	1.1	0.968	1.069	0.456389
A0A0R0KQE9	Benzyl alcohol O-benzoyltransferase(predicted) OS=Glycine max OX=3847 GN=100797017 PE=4 SV=1	100797017	50.727	33.3	12	9	18	0.935	0.972	1.068	0.986	1.104	1.054	1.057	0.338553
C6T2N0	PRA1 family protein OS=Glycine max OX=3847 GN=100526887 PE=2 SV=1	100526887	20.447	15.2	2	2	3	1.01	0.845	1.044	1.021	1.152	1.025	1.103	0.259044
I1NAZ5	Carbon catabolite repressor protein 4-like 2(predicted) OS=Glycine max OX=3847 GN=100775270 PE=4 SV=1	100775270	57.383	5	2	1	2	0.994	0.734	1.039	1.007	1.157	1.118	1.186	0.197609
I1NJ88	Protein kinase domain-containing protein OS=Glycine max OX=3847 GN=100807373 PE=4 SV=1	100807373	75.249	4.8	3	2	3	0.486	0.373	1.037	1.318	1.032	1.844	2.212	0.068897
I1MCE8	MPN domain-containing protein OS=Glycine max OX=3847 GN=100814404 PE=4 SV=2	100814404	275.69	7.4	12	12	12	1.449	0.922	0.987	0.853	0.906	0.835	0.772	0.170685
I1JYF7	PHB domain-containing protein OS=Glycine max OX=3847 GN=GLYMA_04G226400 PE=4 SV=1	GLYMA_04G226400	43.926	37.6	12	3	22	0.954	0.898	1.018	1.048	1.03	1.06	1.093	0.0715489
I1KB26	NAC-A/B domain-containing protein OS=Glycine max OX=3847 GN=GLYMA_06G137800 PE=4 SV=1	GLYMA_06G137800	24.376	24.9	4	2	11	1.292	1.082	0.784	0.89	1.053	0.948	0.915	0.673508
A0A0R0GUV6	Ribosomal_L12 domain-containing protein OS=Glycine max OX=3847 GN=100790626 PE=4 SV=1	100790626	17.61	11.8	2	2	3	0.828	0.968	0.945	1.015	1.196	1.096	1.206	0.0504756
I1LD62	TPR_REGION domain-containing protein OS=Glycine max OX=3847 GN=100785939 PE=4 SV=1	100785939	28.041	7.2	2	2	2	1.085	0.956	0.986	0.965	1.066	0.991	0.998	0.983256
A0A0R0JSU4	CS domain-containing protein OS=Glycine max OX=3847 GN=100527476 PE=4 SV=1	100527476	13.721	7.5	1	1	1	1.002	0.968	0.95	1.046	1.166	0.911	1.07	0.441501
I1JEW8	Peptidyl-prolyl cis-trans isomerase CYP40 isoform A(predicted) OS=Glycine max OX=3847 GN=100804110 PE=4 SV=1	100804110	40.205	23.8	8	3	11	1.009	0.934	1.034	1.001	1.049	1.059	1.044	0.279886
I1L386	Cytochrome b5 heme-binding domain-containing protein OS=Glycine max OX=3847 GN=100780914 PE=3 SV=1	100780914	24.085	40	4	2	11	0.862	1.265	0.96	0.989	0.825	1.029	0.921	0.609635
C6TMY7	TIP41-like protein isoform A(predicted) OS=Glycine max OX=3847 GN=100815886 PE=2 SV=1	100815886	33.137	17.2	3	1	3	0.924	1.084	1.086	1.143	0.874	0.955	0.961	0.670439
I1LFW0	Protein CDC73-like isoform A(predicted) OS=Glycine max OX=3847 GN=100527734 PE=4 SV=1	100527734	44.948	6.2	2	2	2	1	1.07	1.088	1.034	0.778	1.1	0.922	0.451526
I1J7A8	Chlorophyll a-b binding protein, chloroplastic OS=Glycine max OX=3847 GN=100785180 PE=3 SV=1	100785180	31.323	7.9	2	2	2
I1KIL4	Abhydrolase_3 domain-containing protein OS=Glycine max OX=3847 GN=100813863 PE=4 SV=1	100813863	35.607	3.1	1	1	2	0.898	0.817	0.983	0.87	0.815	1.695	1.253	0.517252
I1KIG9	Protein kinase domain-containing protein OS=Glycine max OX=3847 GN=100811346 PE=3 SV=1	100811346	53.135	4.5	1	1	1	1.713	0.923	0.822	0.804	0.735	1.058	0.751	0.389379
K7L3S3	Chromatin structure-remodeling complex protein SYD(predicted) OS=Glycine max OX=3847 GN=100815262 PE=4 SV=1	100815262	410.71	3.2	6	3	6	1.222	0.629	1.077	1.029	1.127	0.965	1.066	0.655052
I1KZ93	60S ribosomal protein L13a-4(predicted) OS=Glycine max OX=3847 GN=100784830 PE=3 SV=1	100784830	23.682	34.5	7	1	13	1.108	1.174	0.802	0.832	1.274	0.833	0.953	0.77856
I1LJ99	Yae1_N domain-containing protein OS=Glycine max OX=3847 GN=100783658 PE=4 SV=1	100783658	20.71	6	1	1	1
I1LCG0	RRM domain-containing protein OS=Glycine max OX=3847 GN=GLYMA_10G191400 PE=4 SV=1	GLYMA_10G191400	24.533	29.9	3	3	6	0.834	0.885	0.874	1.008	1.15	1.178	1.287	0.00843029
I1LUH6	ADP,ATP carrier protein 3, mitochondrial(predicted) OS=Glycine max OX=3847 GN=100785990 PE=3 SV=1	100785990	39.463	29.4	12	2	27	0.927	0.826	0.989	1.008	1.224	1.072	1.205	0.0752789
A0A0R0HJA5	Superoxide dismutase [Cu-Zn] OS=Glycine max OX=3847 GN=100815376 PE=3 SV=1	100815376	20.83	36.5	5	5	9	0.896	0.903	1.063	1.099	1.029	1.1	1.128	0.10939
I1JT49	Protein RCC2(predicted) OS=Glycine max OX=3847 GN=100819842 PE=4 SV=1	100819842	57.503	21.7	11	1	13	0.989	1.079	0.983	1.019	1.014	0.968	0.984	0.667138
K7LRW5	Ubiquitin carboxyl-terminal hydrolase OS=Glycine max OX=3847 GN=100776156 PE=3 SV=1	100776156	107.53	0.9	1	1	1
I1K9X5	Methyltransferase OS=Glycine max OX=3847 GN=100795712 PE=3 SV=1	100795712	78.796	2	1	1	1	1.081	1.041	0.967	1.041	1.037	0.882	0.958	0.522944
A0A0R0FPD3	Glucan endo-1,3-beta-glucosidase, acidic isoform GL161(predicted) OS=Glycine max OX=3847 GN=GLYMA_16G113300 PE=3 SV=1	GLYMA_16G113300	18.072	5.6	1	1	1	1.009	1.009	1.163	0.976	0.878	1.03	0.907	0.215673
K7KZ11	Stem 28 kDa glycoprotein isoform B(predicted) OS=Glycine max OX=3847 GN=547821 PE=4 SV=1	547821	28.46	16.7	3	3	4	0.95	1.272	0.864	0.984	0.881	1.092	0.958	0.81666
I1KEA0	Aldo_ket_red domain-containing protein OS=Glycine max OX=3847 GN=100779078 PE=4 SV=1	100779078	37.858	14.6	4	1	5	0.615	0.765	1.228	1.203	1.027	1.236	1.329	0.201373
I1NAC5	Serine/threonine protein phosphatase 2A regulatory subunit OS=Glycine max OX=3847 GN=100798842 PE=3 SV=1	100798842	53.835	8.6	4	2	4
K7LM85	ENTH domain-containing protein OS=Glycine max OX=3847 GN=100780580 PE=4 SV=1	100780580	80.953	5.1	4	2	4
I1NBF8	ADP-ribosylation factor(predicted) OS=Glycine max OX=3847 GN=100778623 PE=3 SV=1	100778623	17.678	51	7	7	42	1.052	0.998	0.902	0.966	1.088	1.014	1.039	0.526584
A0A368UK08	Protein transport protein SEC31(predicted) OS=Glycine max OX=3847 GN=GLYMA_12G010300 PE=4 SV=1	GLYMA_12G010300	119.38	28	22	6	36	0.968	1.001	0.998	0.962	1.117	0.938	1.017	0.81589
K7K5P3	J domain-containing protein OS=Glycine max OX=3847 GN=GLYMA_01G245700 PE=4 SV=1	GLYMA_01G245700	19.714	36.2	5	5	9	0.827	0.914	0.895	1.096	1.028	1.14	1.238	0.00755264
I1KU39	Tr-type G domain-containing protein OS=Glycine max OX=3847 GN=100805852 PE=4 SV=1	100805852	50.939	29.2	12	12	15	0.957	1.015	1.049	0.997	0.991	0.999	0.989	0.714027
K7LMZ4	Allyl alcohol dehydrogenase-like protein(predicted) OS=Glycine max OX=3847 GN=100808080 PE=4 SV=1	100808080	10.594	17.3	1	1	1	1.798	1.161	0.886	0.857	0.585	0.77	0.575	0.0908209
I1M9Q3	Transmembrane protein, putative(predicted) OS=Glycine max OX=3847 GN=GLYMA_14G131700 PE=4 SV=1	GLYMA_14G131700	21.849	9.3	1	1	1
I1NFH5	Dihydrolipoamide acetyltransferase component of pyruvate dehydrogenase complex OS=Glycine max OX=3847 GN=100813087 PE=3 SV=1	100813087	48.967	32.6	11	11	20	1.049	1.025	0.938	0.998	1.048	0.977	1.004	0.918223
C6SVF6	Glutaredoxin domain-containing protein OS=Glycine max OX=3847 GN=100305517 PE=2 SV=1	100305517	11.298	56.1	4	4	9	0.8	0.85	0.898	1.086	1.342	1.144	1.402	0.00961039
I1JX88	Anthranilate phosphoribosyltransferase, chloroplastic isoform A(predicted) OS=Glycine max OX=3847 GN=100794615 PE=3 SV=1	100794615	42.137	6.5	2	2	3	0.939	0.926	1.135	1.113	0.814	1.147	1.025	0.899428
H2D5S3	Malate dehydrogenase OS=Glycine max OX=3847 GN=100811402 PE=2 SV=1	100811402	35.204	54.9	16	3	44	0.839	1.088	0.773	0.796	1.327	1.038	1.171	0.46017
I1MMM3	UPF0664 stress-induced protein C29B12.11c(predicted) OS=Glycine max OX=3847 GN=GLYMA_16G101200 PE=4 SV=1	GLYMA_16G101200	23.304	5.3	1	1	1	0.826	0.857	0.786	0.973	1.555	1.026	1.439	0.0852573
I1L7Z1	RNA-binding protein BRN1(predicted) OS=Glycine max OX=3847 GN=100796156 PE=4 SV=1	100796156	45.815	12.4	5	2	7	0.968	1.114	0.984	0.985	0.956	1.049	0.975	0.670807
A0A0R0FUL1	Mitochondrial phosphate carrier protein 3, mitochondrial(predicted) OS=Glycine max OX=3847 GN=GLYMA_16G050000 PE=3 SV=1	GLYMA_16G050000	39.827	21.5	8	8	16	0.997	0.964	1.012	1.041	0.911	1.095	1.025	0.720034
K7LK48	Methyltransferase OS=Glycine max OX=3847 GN=102669038 PE=3 SV=1	102669038	70.521	22.1	14	3	22	1.09	1.024	0.998	0.942	1.055	0.951	0.947	0.287997
A0A0R0JEA2	Pyrimidine-specific ribonucleoside hydrolase RihA isoform A(predicted) OS=Glycine max OX=3847 GN=GLYMA_07G253000 PE=4 SV=1	GLYMA_07G253000	96.124	7.6	6	1	8
I1JHI2	Exocyst subunit Exo70 family protein OS=Glycine max OX=3847 GN=GLYMA_02G232100 PE=3 SV=1	GLYMA_02G232100	72.433	2.7	2	2	2	1.514	1.339	0.993	0.757	0.704	0.744	0.573	0.0130579
I1JQZ7	WD_REPEATS_REGION domain-containing protein OS=Glycine max OX=3847 GN=100777567 PE=4 SV=2	100777567	145.19	17.6	18	3	23	0.893	1.133	1.05	0.959	0.9	1.004	0.931	0.427732
A0A0R0FM65	GPI inositol-deacylase isoform A(predicted) OS=Glycine max OX=3847 GN=GLYMA_16G063300 PE=4 SV=1	GLYMA_16G063300	123.45	4.4	5	5	5	1.114	1.062	0.982	0.973	0.984	0.936	0.916	0.0951401
A0A0R4J2Z1	LEA_2 domain-containing protein OS=Glycine max OX=3847 GN=100793187 PE=4 SV=1	100793187	24.938	18.1	3	3	3	0.827	0.955	1.122	0.998	1.098	1.02	1.073	0.450882
I1MVS9	DAO domain-containing protein OS=Glycine max OX=3847 GN=100783972 PE=4 SV=1	100783972	43.864	3.4	1	1	1	0.765	0.88	0.766	0.827	1.394	1.405	1.504	0.103307
K7MYQ2	Dolichyl-diphosphooligosaccharide--protein glycosyltransferase subunit 2 OS=Glycine max OX=3847 GN=100806815 PE=3 SV=1	100806815	74.702	26.6	15	8	31	1.029	1.106	1.009	1.022	0.869	0.98	0.913	0.174593
K7LGZ3	WD_REPEATS_REGION domain-containing protein OS=Glycine max OX=3847 GN=102668105 PE=4 SV=1	102668105	58.963	16.2	7	4	7	1.232	1.114	0.968	0.914	0.926	0.835	0.807	0.0525516
I1K2Q0	Protein FAM126B isoform A(predicted) OS=Glycine max OX=3847 GN=100798872 PE=4 SV=1	100798872	40.799	8	2	2	2	0.938	0.679	0.945	1.183	1.244	1.06	1.361	0.0556488
I1LXH8	Protein GPR107(predicted) OS=Glycine max OX=3847 GN=100779945 PE=4 SV=1	100779945	50.789	9.3	4	2	4	1.05	1.128	0.838	1.084	0.88	1.08	1.009	0.917697
I1LPN1	Eukaryotic translation initiation factor 4B3(predicted) OS=Glycine max OX=3847 GN=100820014 PE=4 SV=1	100820014	41.333	9.2	3	1	3	1.131	1.338	0.819	0.924	0.786	1.062	0.843	0.400563
C6TH84	Elongator complex protein 6(predicted) OS=Glycine max OX=3847 GN=100797712 PE=2 SV=1	100797712	29.248	9.2	2	2	2	1.015	0.973	1.008	0.984	1.01	1.064	1.021	0.489027
I1LKQ4	Copper ion-binding protein(predicted) OS=Glycine max OX=3847 GN=100782407 PE=4 SV=1	100782407	12.26	33	3	2	4	0.645	0.999	1.203	0.973	1.162	0.978	1.093	0.57415
I1KMU7	COBRA-like protein 7(predicted) OS=Glycine max OX=3847 GN=100814396 PE=4 SV=2	100814396	70.493	4.2	2	2	2
I1L5I7	Ubiquitin carboxyl-terminal hydrolase OS=Glycine max OX=3847 GN=100799656 PE=3 SV=1	100799656	58.623	10.2	4	1	5
A0A0R4J2Q0	40S ribosomal protein S18(predicted) OS=Glycine max OX=3847 GN=100791227 PE=3 SV=1	100791227	17.556	37.5	6	1	15	1.278	1.186	0.907	0.902	0.848	0.93	0.795	0.110788
I1L9L6	PHY domain-containing protein(predicted) OS=Glycine max OX=3847 GN=100795287 PE=4 SV=1	100795287	26.713	20.6	4	3	4	0.99	0.961	0.952	0.988	1.12	1.035	1.083	0.111679
I1LFY7	DNA-directed RNA polymerase III subunit RPC5(predicted) OS=Glycine max OX=3847 GN=100780965 PE=4 SV=2	100780965	77.63	1.4	1	1	1
I1MWY9	Brassinosteroid-related acyltransferase 1(predicted) OS=Glycine max OX=3847 GN=100779295 PE=4 SV=2	100779295	53.281	9.6	4	4	4	0.882	1.065	1.168	1.026	0.916	1.009	0.947	0.6174
A0A0R0I8X1	CCHC-type domain-containing protein(predicted) OS=Glycine max OX=3847 GN=GLYMA_09G153800 PE=4 SV=1	GLYMA_09G153800	58.27	2.2	1	1	1	1.107	1.416	1.185	0.84	0.668	0.849	0.636	0.0133796
A0A0R0FWR2	Methyl-CpG-binding domain-containing protein 8 isoform A(predicted) OS=Glycine max OX=3847 GN=GLYMA_15G054200 PE=4 SV=1	GLYMA_15G054200	50.179	5	2	2	2	1.271	1.154	0.81	0.952	0.969	0.887	0.868	0.423513
I1KS24	Polysacc_synt_4 domain-containing protein OS=Glycine max OX=3847 GN=100820087 PE=4 SV=1	100820087	32.704	28	7	7	11	1.054	1.035	0.872	0.97	1.138	0.924	1.024	0.80298
I1JRL8	TRUD domain-containing protein OS=Glycine max OX=3847 GN=100795469 PE=4 SV=2	100795469	76.691	7.8	5	5	6	1.335	1.397	0.909	0.905	0.739	0.786	0.667	0.0587429
A0A0R0JSY5	F-box domain-containing protein OS=Glycine max OX=3847 GN=GLYMA_06G155700 PE=4 SV=1	GLYMA_06G155700	126.22	6.1	7	7	12	1.065	0.972	1.022	1.034	0.921	0.992	0.963	0.429066
I1JUE4	UPF0481 protein(predicted) OS=Glycine max OX=3847 GN=100785283 PE=4 SV=2	100785283	49.047	8.9	3	3	3	0.955	0.982	1.024	0.964	1.176	1.009	1.063	0.410118
K7MIE6	AAI domain-containing protein OS=Glycine max OX=3847 GN=GLYMA_16G191900 PE=4 SV=1	GLYMA_16G191900	10.466	10	1	1	1	0.795	1.264	1.145	1.026	0.938	0.893	0.892	0.543714
I1NDM9	PHO1 OS=Glycine max OX=3847 GN=100811310 PE=2 SV=1	100811310	92.774	2.3	2	2	2	1.08	0.89	1.144	1.024	0.906	1.019	0.947	0.588782
I1KL92	PMR5N domain-containing protein OS=Glycine max OX=3847 GN=100802467 PE=4 SV=1	100802467	47.007	9.3	3	3	4	1.017	0.986	0.869	1.027	1.246	0.89	1.101	0.457841
I1MV71	Expansin-like B1(predicted) OS=Glycine max OX=3847 GN=100778963 PE=3 SV=1	100778963	27.668	36.8	6	4	12	0.641	0.449	0.947	0.968	1.66	1.163	1.861	0.074371
A0A0R4J654	Coatomer subunit delta OS=Glycine max OX=3847 GN=100806837 PE=3 SV=1	100806837	58.406	34.3	14	5	32	0.922	1.042	1.006	1.023	0.963	1.033	1.016	0.706313
I1LVQ3	WD repeat-containing protein 75 isoform A(predicted) OS=Glycine max OX=3847 GN=100807740 PE=4 SV=1	100807740	88.117	8.4	6	2	6	1.226	1.058	1.1	0.896	0.981	0.785	0.787	0.0364849
I1J803	Jas domain-containing protein OS=Glycine max OX=3847 GN=100802688 PE=4 SV=1	100802688	52.747	5.7	2	2	2
K7MEW3	Uncharacterized protein OS=Glycine max OX=3847 GN=GLYMA_16G026500 PE=4 SV=1	GLYMA_16G026500	5.6735	17.6	1	1	1	0.836	0.976	0.841	1.158	0.963	1.292	1.286	0.0680163
I1K7I5	FYVE-type domain-containing protein OS=Glycine max OX=3847 GN=100794840 PE=4 SV=1	100794840	59.983	15.9	8	1	9	0.951	1.04	0.966	1.057	1.034	1.006	1.047	0.206335
A0A0R0EHH7	Uncharacterized protein OS=Glycine max OX=3847 GN=GLYMA_20G088100 PE=4 SV=1	GLYMA_20G088100	7.8209	13	1	1	1	0.944	0.977	0.968	1.044	1.057	1.064	1.096	0.00144223
I1K5D3	Eukaryotic translation initiation factor 3 subunit C OS=Glycine max OX=3847 GN=100779751 PE=3 SV=2	100779751	104.31	7.8	7	2	10	1.426	1.061	1.002	0.899	0.86	0.8	0.733	0.0594345
I1M2J9	PB1 domain-containing protein OS=Glycine max OX=3847 GN=100801566 PE=4 SV=1	100801566	48.039	16.1	5	4	5	0.653	1.004	0.945	1.092	1.001	1.228	1.276	0.154231
I1MM67	DOMON domain-containing protein OS=Glycine max OX=3847 GN=100798054 PE=4 SV=1	100798054	25.358	14.7	2	2	2	1.157	1.083	0.861	1.078	0.958	0.915	0.952	0.687216
A0A0R0F7J1	Protein NRT1/ PTR FAMILY 8.1 isoform A(predicted) OS=Glycine max OX=3847 GN=100777724 PE=3 SV=1	100777724	63.779	9.6	4	3	4
C6ZRR6	Serine/threonine protein kinase OS=Glycine max OX=3847 GN=100499642 PE=2 SV=1	100499642	39.179	43.2	12	1	17
C6T414	DNA topoisomerase 1-like(predicted) OS=Glycine max OX=3847 GN=100527341 PE=2 SV=1	100527341	23.309	3.9	1	1	1	1.032	0.993	1.055	1.094	0.925	0.961	0.968	0.547341
I1KXF2	Proteasome subunit beta(predicted) OS=Glycine max OX=3847 GN=100810291 PE=4 SV=1	100810291	18.367	43.4	6	1	11	1.116	1.181	1.086	0.872	0.728	1.084	0.793	0.106755
K7LI86	Amine oxidase OS=Glycine max OX=3847 GN=100804651 PE=3 SV=1	100804651	75.563	16.7	10	5	11	1	0.999	0.999	0.99	1.099	1.03	1.04	0.273251
C6TM49	DCD domain-containing protein OS=Glycine max OX=3847 GN=100775724 PE=2 SV=1	100775724	33.864	6	1	1	1	0.907	1.05	0.933	0.979	1.059	1.124	1.094	0.206934
I1L688	ER membrane protein complex subunit 10(predicted) OS=Glycine max OX=3847 GN=100777187 PE=4 SV=1	100777187	28.076	35.6	8	5	13	1.033	1.051	0.968	0.98	1.006	0.95	0.962	0.27002
I1LUS3	Histone H2A OS=Glycine max OX=3847 GN=100816280 PE=3 SV=1	100816280	14.022	12.6	2	1	4	1.47	1.007	0.918	0.892	0.764	1.006	0.784	0.238074
C6T8J1	Glucose-6-phosphate 1-epimerase OS=Glycine max OX=3847 GN=100787970 PE=2 SV=1	100787970	36.492	52.5	13	4	24	0.83	0.935	1.037	1.019	1.031	1.186	1.155	0.145347
I1KEN4	Phosphoenolpyruvate carboxylase 2(predicted) OS=Glycine max OX=3847 GN=100807407 PE=3 SV=1	100807407	110.27	33.9	29	7	39	1.558	1.301	1.028	0.814	0.706	0.71	0.574	0.0135714
I1M0A4	Putative RNA 3'-terminal phosphate cyclase-like protein isoform A (Fragment)(predicted) OS=Glycine max OX=3847 GN=GLYMA_13G179100 PE=4 SV=1	GLYMA_13G179100	41.255	20.3	6	6	6	0.956	0.87	0.916	1.141	0.891	1.297	1.214	0.182505
A0A0R0FMI4	titin homolog isoform X16(predicted) OS=Glycine max OX=3847 GN=100799113 PE=4 SV=1	100799113	485.95	38.3	110	110	143	1.248	1.007	1.142	1	0.773	0.897	0.786	0.0671027
I1NBM7	Aspartic proteinase isoform E(predicted) OS=Glycine max OX=3847 GN=548009 PE=3 SV=1	548009	55.497	12.4	5	1	8	1.112	1.343	1.007	1	0.729	0.874	0.752	0.0831191
B4Y5J7	Kinase-associated protein phosphatase 2 OS=Glycine max OX=3847 GN=100170643 PE=2 SV=1	100170643	64.859	3.3	2	2	2	1.05	1.106	1.01	0.961	0.96	0.967	0.912	0.0259324
A0A0R0H3D0	Secoisolariciresinol dehydrogenase(predicted) OS=Glycine max OX=3847 GN=GLYMA_12G092900 PE=4 SV=1	GLYMA_12G092900	28.441	12.1	2	2	2	0.833	0.814	1.118	0.998	0.973	1.331	1.194	0.282341
I1NJ95	Rab-GAP TBC domain-containing protein OS=Glycine max OX=3847 GN=100809869 PE=4 SV=2	100809869	91.637	4.9	4	4	4	1.454	1.014	1.042	0.865	0.853	0.832	0.726	0.0584082
I1KQB1	SET domain-containing protein OS=Glycine max OX=3847 GN=100778387 PE=4 SV=1	100778387	52.261	11.9	5	5	5	0.96	0.946	0.984	1.006	1.034	1.128	1.096	0.0670349
I1L7G4	NADH dehydrogenase [ubiquinone] flavoprotein 1, mitochondrial OS=Glycine max OX=3847 GN=100810522 PE=3 SV=1	100810522	52.83	35.7	17	2	29	1.003	1.092	0.952	0.99	1.024	0.99	0.986	0.774475
I1JHE4	Asparagine synthetase [glutamine-hydrolyzing] OS=Glycine max OX=3847 GN=GLYMA_02G228100 PE=4 SV=1	GLYMA_02G228100	65.609	46.4	21	4	52	1.309	1.134	0.862	0.898	0.862	0.929	0.814	0.197586
I1KB21	Fe2OG dioxygenase domain-containing protein OS=Glycine max OX=3847 GN=100805464 PE=3 SV=1	100805464	38.604	8.6	2	1	2	1.084	1.029	0.991	1.004	0.939	1.011	0.952	0.231881
I1M324	Multiple organellar RNA editing factor 8, chloroplastic/mitochondrial(predicted) OS=Glycine max OX=3847 GN=100808288 PE=4 SV=1	100808288	42.848	14.7	4	2	8	0.899	1.023	1.035	1.064	0.991	0.988	1.029	0.588546
A0A0R0KE56	Pectinesterase OS=Glycine max OX=3847 GN=100794948 PE=4 SV=1	100794948	32.215	49.8	12	2	36	1.021	0.686	0.956	1.122	1.025	1.007	1.184	0.225431
K7LN43	4F5 domain-containing protein/zf-met2 domain-containing protein(predicted) OS=Glycine max OX=3847 GN=100499689 PE=4 SV=1	100499689	8.648	14.1	1	1	1	0.798	1.032	0.77	1.018	1.06	1.38	1.33	0.0985933
I1LTQ1	Epimerase domain-containing protein OS=Glycine max OX=3847 GN=100792879 PE=4 SV=1	100792879	43.425	35.9	12	2	26	1.213	1.131	0.843	0.866	1	0.877	0.861	0.309701
A0A0R0GBB6	Eukaryotic initiation factor 4A-III-like A(predicted) OS=Glycine max OX=3847 GN=100795032 PE=4 SV=1	100795032	45.971	28.6	11	1	16	1.109	1.045	0.972	0.962	1.058	0.902	0.935	0.319221
I1KXI3	GPN-loop GTPase 3 OS=Glycine max OX=3847 GN=100815483 PE=3 SV=1	100815483	30.287	8.2	2	2	2	1.12	1.178	1.016	0.988	0.836	0.921	0.828	0.0439716
A0A0R0G5H5	Xanthine dehydrogenase 1 isoform A(predicted) OS=Glycine max OX=3847 GN=GLYMA_15G034000 PE=4 SV=1	GLYMA_15G034000	142.25	16.5	19	2	25	0.982	0.85	1.075	1.084	1.024	1.044	1.084	0.292484
I1MUK8	WD_REPEATS_REGION domain-containing protein OS=Glycine max OX=3847 GN=GLYMA_17G126200 PE=4 SV=1	GLYMA_17G126200	56.855	8	4	4	5	0.964	0.895	1.002	1.016	1.117	1.055	1.114	0.0654221
I1LVT1	Bifunctional dethiobiotin synthetase/7,8-diamino-pelargonic acid aminotransferase, mitochondrial isoform A(predicted) OS=Glycine max OX=3847 GN=100778549 PE=3 SV=2	100778549	90.321	3.2	2	2	2	0.891	0.994	1	0.979	1.188	0.992	1.095	0.292717
K7N3K8	DEAD-box ATP-dependent RNA helicase 7 isoform B(predicted) OS=Glycine max OX=3847 GN=100820207 PE=3 SV=1	100820207	62.93	12.3	8	2	10	1.43	1.318	0.802	0.81	0.855	0.827	0.702	0.14912
C6SXC3	60S ribosomal protein L35a-3(predicted) OS=Glycine max OX=3847 GN=100305958 PE=2 SV=1	100305958	12.826	48.2	5	3	12	1.008	1.091	1.007	1.047	1.032	0.952	0.976	0.569544
I1JXQ5	Alpha-mannosidase OS=Glycine max OX=3847 GN=100798150 PE=3 SV=2	100798150	114.28	14	12	9	17	1.038	1.013	1.039	0.93	1.011	1.027	0.961	0.266381
I1LDJ1	Pyruvate kinase OS=Glycine max OX=3847 GN=100818193 PE=3 SV=1	100818193	63.735	25.6	14	4	26	1.175	1.12	1.115	0.906	0.89	0.869	0.782	0.000283904
A0A0R0JJR3	E3 ubiquitin-protein ligase UPL2(predicted) OS=Glycine max OX=3847 GN=GLYMA_06G098700 PE=4 SV=1	GLYMA_06G098700	399.7	3.3	12	2	12	1.276	0.972	1.152	0.925	0.849	0.883	0.781	0.0441901
K7LP83	Coatomer subunit delta OS=Glycine max OX=3847 GN=100785260 PE=3 SV=1	100785260	55.536	34.7	14	4	26	1.039	0.982	1.008	0.964	1.051	0.98	0.989	0.725248
K7K8F7	Auxin-binding protein 1(predicted) OS=Glycine max OX=3847 GN=100801817 PE=4 SV=1	100801817	21.657	7.9	1	1	1
C6T1N0	SCP domain-containing protein OS=Glycine max OX=3847 GN=547547 PE=2 SV=1	547547	18.827	15.5	2	2	2	1.516	0.491	0.766	0.873	0.752	1.672	1.189	0.622133
I1N674	GOLD domain-containing protein OS=Glycine max OX=3847 GN=100798672 PE=3 SV=1	100798672	19.09	5.3	1	1	1	1.103	0.991	0.998	0.996	0.968	0.999	0.958	0.313212
I1LKW7	Epimerase domain-containing protein OS=Glycine max OX=3847 GN=100811095 PE=4 SV=1	100811095	43.251	44.4	15	3	32	1.098	1.074	0.965	0.956	1.105	0.962	0.964	0.574889
A0A0R0KSG7	Ribosomal protein L19 OS=Glycine max OX=3847 GN=GLYMA_03G211000 PE=3 SV=1	GLYMA_03G211000	24.76	32.5	6	2	13	1.356	1.342	0.93	0.932	0.778	0.713	0.668	0.0546796
K7LY29	Fe2OG dioxygenase domain-containing protein OS=Glycine max OX=3847 GN=100783009 PE=3 SV=1	100783009	39.295	9.4	2	2	2	0.765	0.768	1.13	1.146	1.089	1.168	1.278	0.116091
I1LRP3	Bap31 domain-containing protein OS=Glycine max OX=3847 GN=GLYMA_12G097500 PE=4 SV=1	GLYMA_12G097500	25.037	16.3	3	1	5
A0A0R0IBJ5	Pectin acetylesterase OS=Glycine max OX=3847 GN=GLYMA_09G216800 PE=3 SV=1	GLYMA_09G216800	30.333	8.4	1	1	1
I1JMN9	Lysine--tRNA ligase OS=Glycine max OX=3847 GN=100787720 PE=3 SV=1	100787720	65.915	7.7	4	4	6	0.987	1.116	1.038	0.979	0.985	1.007	0.946	0.211759
C6T507	Transcription initiation factor TFIID subunit 9(predicted) OS=Glycine max OX=3847 GN=100527659 PE=2 SV=1	100527659	19.711	5.7	1	1	1	0.88	1.039	1.008	0.984	1.13	1.007	1.066	0.385228
I1KA82	GOLD domain-containing protein OS=Glycine max OX=3847 GN=100820037 PE=3 SV=1	100820037	24.058	17.9	4	4	6	0.925	0.978	0.967	1.082	1.044	1.001	1.09	0.0386137
K7KLB5	Patellin-3(predicted) OS=Glycine max OX=3847 GN=100805585 PE=4 SV=1	100805585	62.467	12.9	8	1	9	1.285	1.191	0.979	0.942	0.767	0.895	0.754	0.0514197
I1JQW0	Protein kinase domain-containing protein OS=Glycine max OX=3847 GN=100813950 PE=3 SV=1	100813950	39.271	41	11	1	16	0.828	1.017	1.207	1.079	0.807	1.139	0.991	0.959913
A0A368UGP3	Importin N-terminal domain-containing protein OS=Glycine max OX=3847 GN=GLYMA_18G282800 PE=4 SV=1	GLYMA_18G282800	119.03	12.1	11	3	12
C6TEE8	Uroporphyrinogen decarboxylase OS=Glycine max OX=3847 GN=100800753 PE=2 SV=1	100800753	42.758	15	4	4	4	0.968	1.044	0.981	1.034	1.035	1.023	1.033	0.233525
I1JQN8	Endoglucanase OS=Glycine max OX=3847 GN=100793900 PE=3 SV=1	100793900	55.389	12.6	5	2	5	1.174	1.192	0.84	0.966	0.915	0.962	0.887	0.402999
I1K5M1	MPN domain-containing protein OS=Glycine max OX=3847 GN=100800636 PE=4 SV=2	100800636	48.381	2.6	1	1	1
A0A0R0JDB8	U-box domain-containing protein 7(predicted) OS=Glycine max OX=3847 GN=102661199 PE=4 SV=1	102661199	21.023	8.5	1	1	1
A0A0R0FWD8	Zinc transporter 1(predicted) OS=Glycine max OX=3847 GN=GLYMA_15G036200 PE=4 SV=1	GLYMA_15G036200	26.467	8.3	1	1	1	0.96	0.963	1.036	0.973	1.148	0.966	1.043	0.554144
I1K539	DUF668 family protein(predicted) OS=Glycine max OX=3847 GN=100800289 PE=4 SV=1	100800289	69.433	8.3	3	3	3	1.066	1.04	1.12	0.906	1.008	1.028	0.912	0.106481
I1LFG1	CN hydrolase domain-containing protein OS=Glycine max OX=3847 GN=GLYMA_10G292900 PE=4 SV=1	GLYMA_10G292900	33.574	29.9	7	7	8	0.991	0.908	0.995	1	1.182	1.019	1.106	0.178827
B3SN57	BFTb OS=Glycine max OX=3847 GN=100174966 PE=2 SV=1	100174966	19.344	17.4	3	3	4	0.698	0.655	1.019	1.114	1.224	1.204	1.493	0.0408028
I1MBJ1	Peroxidase OS=Glycine max OX=3847 GN=100812415 PE=3 SV=1	100812415	35.185	24.7	7	2	12	1.103	1.21	1.065	0.964	0.787	0.935	0.795	0.0347865
I1J9Q1	Protein kinase domain-containing protein OS=Glycine max OX=3847 GN=547790 PE=3 SV=1	547790	38.559	20.1	4	1	5	0.804	1.16	1.07	1.046	0.988	0.993	0.998	0.938073
I1MS24	SEC7 domain-containing protein OS=Glycine max OX=3847 GN=100782540 PE=4 SV=2	100782540	197.7	14.6	22	5	26	1.326	1.052	0.9	0.883	0.977	0.896	0.841	0.23891
C6THL5	Abhydrolase_2 domain-containing protein OS=Glycine max OX=3847 GN=100796190 PE=2 SV=1	100796190	27.344	15.9	4	4	7	1.03	1.062	1	0.97	0.958	1.008	0.95	0.0892897
A0A0R0JXN6	RNA cytidine acetyltransferase OS=Glycine max OX=3847 GN=100812924 PE=3 SV=1	100812924	91.748	4.5	4	4	4	2.012	1.29	0.79	0.718	0.659	0.568	0.475	0.0718337
K7MQG6	ER membrane protein complex subunit 3 OS=Glycine max OX=3847 GN=GLYMA_18G075400 PE=3 SV=1	GLYMA_18G075400	27.776	34.6	7	2	9	1.307	0.892	0.887	0.886	1.122	0.942	0.956	0.832477
I1LDZ4	DUF3700 domain-containing protein OS=Glycine max OX=3847 GN=100500104 PE=4 SV=1	100500104	26.829	29.2	7	2	8	0.744	0.858	0.834	0.99	1.522	1.08	1.475	0.0545138
I1L2L1	Peroxidase OS=Glycine max OX=3847 GN=100782549 PE=3 SV=2	100782549	34.914	10.3	2	1	2	0.899	0.917	1.066	0.998	1.106	1.067	1.1	0.188543
I1N5P7	Protein kinase domain-containing protein OS=Glycine max OX=3847 GN=100778837 PE=4 SV=1	100778837	72.47	20.1	9	4	11	0.791	1.085	0.929	0.925	1.067	1.053	1.086	0.435168
A0A0R4J5C5	NADPH-dependent aldehyde reductase-like protein, chloroplastic(predicted) OS=Glycine max OX=3847 GN=100809416 PE=4 SV=1	100809416	27.595	55.1	10	10	22	0.777	0.825	1.052	1.064	1.211	1.121	1.28	0.0640122
C6T3R2	Cytochrome c oxidase subunit 6a, mitochondrial(predicted) OS=Glycine max OX=3847 GN=100527245 PE=2 SV=1	100527245	11.52	23.5	2	2	2	0.824	0.9	0.912	0.972	1.264	1.172	1.293	0.040448
I1N3K9	rRNA adenine N(6)-methyltransferase OS=Glycine max OX=3847 GN=100790726 PE=3 SV=2	100790726	37.602	2.1	1	1	1	1.074	1.079	1.083	1.065	0.789	0.978	0.875	0.189044
A0A0R0KSK4	Cactin(predicted) OS=Glycine max OX=3847 GN=100805202 PE=4 SV=1	100805202	60.446	13.1	6	6	7	1.442	0.887	1.15	0.966	0.778	0.758	0.719	0.119404
I1N0U6	Spermidine hydroxycinnamoyl transferase(predicted) OS=Glycine max OX=3847 GN=100788434 PE=4 SV=1	100788434	52.711	13.7	6	2	7	1.027	1.041	1.041	1.022	0.865	1.069	0.951	0.446039
I1KY70	Heat shock 70 kDa protein 16 isoform A(predicted) OS=Glycine max OX=3847 GN=100783952 PE=4 SV=1	100783952	86.037	6.6	5	2	6	1.236	1.162	1.022	0.912	0.821	0.903	0.771	0.0166828
K7N1H7	Stomatal closure-related actin-binding protein 1 isoform A(predicted) OS=Glycine max OX=3847 GN=100798334 PE=4 SV=1	100798334	55.2	2.4	1	1	1
I1LP75	AAA domain-containing protein OS=Glycine max OX=3847 GN=100788478 PE=4 SV=2	100788478	68.474	22	12	1	18	1.068	1.029	1.06	0.918	0.995	0.982	0.917	0.0335804
K7LFI6	RING-type domain-containing protein OS=Glycine max OX=3847 GN=100814445 PE=4 SV=1	100814445	142.58	8.7	9	5	10	0.909	1.128	0.984	0.986	1.14	0.98	1.028	0.733289
I1MUN6	Argininosuccinate synthase, chloroplastic(predicted) OS=Glycine max OX=3847 GN=100816038 PE=3 SV=1	100816038	52.486	36.3	13	1	23	0.933	1.093	1.042	0.934	1.051	1.003	0.974	0.684266
I1KQQ9	MSP domain-containing protein OS=Glycine max OX=3847 GN=GLYMA_08G059800 PE=4 SV=1	GLYMA_08G059800	30.168	29.9	7	1	15	0.834	1.016	1.152	1.126	0.848	1.096	1.023	0.867403
K7LVN1	Protein RETICULATA-RELATED 1, chloroplastic isoform A(predicted) OS=Glycine max OX=3847 GN=100808085 PE=4 SV=1	100808085	41.374	17.4	3	3	4	1.05	0.959	0.934	0.988	0.917	1.149	1.038	0.676081
C6TMX3	Flowering-promoting factor 1-like protein 3(predicted) OS=Glycine max OX=3847 GN=100795247 PE=2 SV=1	100795247	11.838	31	3	1	3	0.621	0.924	0.88	1.002	1.776	0.807	1.478	0.261183
A0A0R0ETG1	Peptidyl-prolyl cis-trans isomerase OS=Glycine max OX=3847 GN=GLYMA_19G249000 PE=3 SV=1	GLYMA_19G249000	18.955	52.6	8	4	21	1.038	0.91	0.996	0.988	1.2	0.954	1.067	0.491935
I1LTA4	EF1Bgamma class glutathione S-transferase OS=Glycine max OX=3847 GN=EF1Bgamma2 PE=2 SV=1	EF1Bgamma2	47.467	36.4	12	5	42	1.093	1.112	1.154	1.034	0.768	0.937	0.815	0.0762948
I1L100	Xyloglucan 6-xylosyltransferase 2(predicted) OS=Glycine max OX=3847 GN=100813899 PE=4 SV=1	100813899	51.845	5.3	2	1	2	1.14	1.413	1.193	0.876	0.694	0.745	0.618	0.00711378
I1JGY5	Glucose-6-phosphate isomerase OS=Glycine max OX=3847 GN=100809452 PE=3 SV=1	100809452	67.23	49.8	26	8	35	0.972	0.991	0.985	1.03	1.031	1.024	1.046	0.00173233
I1LZM0	Metallophos domain-containing protein OS=Glycine max OX=3847 GN=GLYMA_13G155700 PE=4 SV=1	GLYMA_13G155700	37.959	6.1	2	2	2
I1MH35	ENTH domain-containing protein OS=Glycine max OX=3847 GN=100786060 PE=4 SV=2	100786060	68.175	2.5	1	1	2	1.034	1.026	0.945	1.044	0.999	1.006	1.015	0.658973
I1KDJ8	Plug_translocon domain-containing protein OS=Glycine max OX=3847 GN=100817566 PE=3 SV=1	100817566	52.158	17	8	1	15	1.304	0.998	1.066	1.072	0.794	0.828	0.8	0.141856
I1MJL8	Chaperone protein dnaJ GFA2, mitochondrial(predicted) OS=Glycine max OX=3847 GN=100784630 PE=3 SV=1	100784630	48.967	4.5	2	1	2	1.15	1.018	0.981	0.884	1.144	0.863	0.918	0.421187
A0A0R0KH70	Fe2OG dioxygenase domain-containing protein OS=Glycine max OX=3847 GN=100777564 PE=3 SV=1	100777564	41.99	2.1	1	1	1	1.148	1.09	0.976	0.976	0.835	1.034	0.885	0.196031
K7KPU4	SEC1 family transport protein SLY1(predicted) OS=Glycine max OX=3847 GN=100818953 PE=3 SV=1	100818953	68.84	33	16	5	19	1.006	0.954	0.98	0.991	1.094	1.055	1.068	0.116789
C6TC72	Eukaryotic translation initiation factor 3 subunit F OS=Glycine max OX=3847 GN=100811797 PE=2 SV=1	100811797	31.719	34.3	9	1	16	1.014	0.994	0.95	1.001	1.042	1.05	1.046	0.139457
I1KE09	Bet_v_1 domain-containing protein OS=Glycine max OX=3847 GN=100808820 PE=4 SV=1	100808820	17.31	33.1	6	6	8	0.847	0.963	0.845	1.004	1.233	1.043	1.235	0.0520935
I1MUT2	TPR_REGION domain-containing protein OS=Glycine max OX=3847 GN=100785914 PE=4 SV=1	100785914	43.564	24.3	12	3	23	0.997	1.142	0.95	1.086	0.895	0.973	0.956	0.599357
C6SVP6	UBIQUITIN_CONJUGAT_2 domain-containing protein OS=Glycine max OX=3847 GN=100305572 PE=2 SV=1	100305572	18.433	8.7	1	1	1	0.914	1.02	0.995	1.043	0.944	1.146	1.07	0.37261
K7M794	DUF218 domain-containing protein(predicted) OS=Glycine max OX=3847 GN=100803693 PE=4 SV=1	100803693	30.03	5.3	1	1	1	1.312	0.972	1.033	0.73	0.993	1.004	0.822	0.22752
I1NHM0	Putative aspartyl aminopeptidase(predicted) OS=Glycine max OX=3847 GN=100790595 PE=3 SV=2	100790595	60.085	6.7	3	3	3	0.91	0.956	1.016	0.944	1.248	0.965	1.095	0.427501
I1LNK7	Asparagine synthetase [glutamine-hydrolyzing] OS=Glycine max OX=3847 GN=100788806 PE=4 SV=1	100788806	63.765	16.1	8	2	11	0.95	1.091	0.814	0.97	1.216	0.996	1.115	0.375052
A0A0R0J536	Fe2OG dioxygenase domain-containing protein OS=Glycine max OX=3847 GN=100813145 PE=3 SV=1	100813145	44.407	23.4	6	6	7	0.695	0.612	1.035	1.169	1.45	1.185	1.624	0.0429758
I1L1E2	RNA-binding KH domain-containing protein PEPPER isoform A(predicted) OS=Glycine max OX=3847 GN=100817448 PE=4 SV=1	100817448	47.563	31.2	12	4	14	1.039	1.15	0.932	0.98	0.976	0.975	0.939	0.385147
C6T0C3	Mitosis protein dim1, putative(predicted) OS=Glycine max OX=3847 GN=100792141 PE=2 SV=1	100792141	16.561	14.8	2	2	2	0.987	1.074	0.93	0.93	1.078	1.047	1.021	0.750991
I1J7T0	Pectinesterase OS=Glycine max OX=3847 GN=100782892 PE=3 SV=1	100782892	56.534	35.3	15	5	37	1.048	0.881	0.96	1.028	0.919	0.938	0.999	0.999082
K7MJU3	YTH domain-containing protein OS=Glycine max OX=3847 GN=100818167 PE=4 SV=1	100818167	76.508	7.6	4	3	4	1.114	0.985	0.956	0.915	1.109	0.965	0.978	0.771978
I1MWX3	Trafficking protein particle complex II-specific subunit 120-like(predicted) OS=Glycine max OX=3847 GN=100784850 PE=4 SV=2	100784850	130.7	20.3	17	3	25	0.936	0.884	0.95	1.087	1.171	1.047	1.193	0.0112445
K7M2J5	Bifunctional riboflavin kinase/FMN phosphatase isoform A(predicted) OS=Glycine max OX=3847 GN=100791323 PE=4 SV=1	100791323	40.679	6.6	2	2	2
K7KSA6	Exportin-7-A isoform C(predicted) OS=Glycine max OX=3847 GN=100803866 PE=4 SV=1	100803866	119.48	10.4	8	8	8	1.225	1.108	0.992	0.878	0.957	0.859	0.81	0.0399398
I1KVG9	2-methoxy-6-polyprenyl-1,4-benzoquinol methylase, mitochondrial OS=Glycine max OX=3847 GN=COQ5 PE=3 SV=1	COQ5	32.234	2.4	1	1	1	1.082	1.057	0.998	1.033	0.854	1.039	0.933	0.347483
A0A0R0JQT2	PCI domain-containing protein OS=Glycine max OX=3847 GN=100802610 PE=4 SV=1	100802610	44.549	30.7	11	4	14	1.109	1.098	1.076	1.036	0.758	0.856	0.807	0.0715972
A0A0R0KE97	Glycosyltransferase(predicted) OS=Glycine max OX=3847 GN=100813780 PE=4 SV=1	100813780	50.901	5.9	2	2	2	0.735	0.848	0.844	1.021	1.476	1.107	1.485	0.0337841
I1MT78	Calcium homeostasis endoplasmic reticulum protein(predicted) OS=Glycine max OX=3847 GN=100802329 PE=4 SV=1	100802329	77.425	5.9	3	1	5	0.868	0.99	0.988	1.043	1.076	1.088	1.127	0.0555975
I1MIU2	Annexin D4 isoform B(predicted) OS=Glycine max OX=3847 GN=100796623 PE=4 SV=1	100796623	36.099	14.7	3	1	3	1.011	1.008	0.946	0.981	0.999	1.11	1.042	0.41379
I1JYG3	60S ribosomal protein L9 isoform A(predicted) OS=Glycine max OX=3847 GN=GLYMA_04G226900 PE=4 SV=1	GLYMA_04G226900	21.745	57.3	10	2	33	1.234	0.878	0.794	0.84	1.358	0.907	1.068	0.773721
I1MZD1	Inositol 1,3,4-trisphosphate 5/6-kinase 4 isoform A(predicted) OS=Glycine max OX=3847 GN=100815703 PE=4 SV=1	100815703	53.58	8.5	3	2	4	0.944	1.12	0.912	1.018	1.006	1.054	1.034	0.594084
I1KI73	WRC domain-containing protein OS=Glycine max OX=3847 GN=102664436 PE=4 SV=2	102664436	31.61	4.8	1	1	1	0.965	0.893	1.035	0.909	1.205	1.038	1.09	0.428305
K7MKQ6	Pex14_N domain-containing protein OS=Glycine max OX=3847 GN=100784152 PE=4 SV=1	100784152	52.492	8.3	3	1	4	0.867	0.887	0.797	1.04	1.116	1.349	1.374	0.020614
C6T5A5	Ubiquitin-fold modifier-conjugating enzyme 1 OS=Glycine max OX=3847 GN=100527748 PE=2 SV=1	100527748	19.745	4.6	1	1	1	0.82	1.186	0.892	1.046	1.109	0.998	1.088	0.45268
I1JJS7	fruit protein pKIWI501(predicted) OS=Glycine max OX=3847 GN=GLYMA_02G307500 PE=4 SV=1	GLYMA_02G307500	19.398	21.3	3	3	4	0.843	1.526	0.917	1.014	0.926	0.904	0.865	0.592089
A0A0R0ES28	Cell cycle checkpoint control protein RAD9A(predicted) OS=Glycine max OX=3847 GN=GLYMA_19G233800 PE=3 SV=1	GLYMA_19G233800	44.106	2.8	1	1	1	1.075	1.095	1.033	0.876	1.095	0.868	0.886	0.180324
K7KGC5	Pectinesterase OS=Glycine max OX=3847 GN=100792319 PE=3 SV=1	100792319	61.041	7.4	4	2	5	0.664	0.654	1.104	1.011	1.505	1.098	1.492	0.11919
I1MQH0	Putative metal-nicotianamine transporter YSL7 isoform A(predicted) OS=Glycine max OX=3847 GN=100814953 PE=4 SV=1	100814953	77.647	8	4	4	5	0.898	1.144	0.938	1.055	1.082	1.017	1.058	0.463363
I1LLF6	Non-specific phospholipase C1 isoform A(predicted) OS=Glycine max OX=3847 GN=100796378 PE=4 SV=1	100796378	59.503	13	4	4	4	0.987	1.002	0.987	1.05	0.934	1.11	1.04	0.516387
I1KTD4	PCI domain-containing protein OS=Glycine max OX=3847 GN=100791893 PE=4 SV=2	100791893	54.731	26.7	12	6	25	1.14	1.108	1.086	1.043	0.794	0.922	0.828	0.0713809
A0A0R0KW93	RNA polymerase II transcription elongation factor DSIF/SUPT5H/SPT5(predicted) OS=Glycine max OX=3847 GN=100810326 PE=4 SV=1	100810326	65.058	10.8	6	6	6	1.003	0.918	1.006	1.071	0.974	1.115	1.08	0.204229
I1LM96	60S ribosomal export protein NMD3 OS=Glycine max OX=3847 GN=100799026 PE=3 SV=1	100799026	58.499	12.4	5	5	7	1.495	1.305	1.002	0.831	0.737	0.738	0.607	0.0170191
I1M672	GOLD domain-containing protein OS=Glycine max OX=3847 GN=100775345 PE=3 SV=1	100775345	24.405	40.6	8	8	13	0.941	1.107	0.959	0.985	1.022	0.964	0.988	0.866786
K7MI53	Cleavage and polyadenylation specificity factor subunit 2 OS=Glycine max OX=3847 GN=100796817 PE=3 SV=1	100796817	81.878	13.4	7	7	9	1.182	1.115	0.991	0.949	0.956	0.968	0.874	0.0642268
I1KFX1	Armadillo-type fold(predicted) OS=Glycine max OX=3847 GN=100785487 PE=4 SV=1	100785487	89.885	1.1	1	1	1
I1M989	Transmembrane 9 superfamily member OS=Glycine max OX=3847 GN=100788693 PE=3 SV=1	100788693	73.117	11.9	8	1	8	1.062	1.166	1.006	0.877	1.055	0.878	0.869	0.130321
I1MHF0	UDENN domain-containing protein OS=Glycine max OX=3847 GN=100782148 PE=4 SV=2	100782148	91.851	7.9	6	6	6	1.051	1.081	1.035	0.975	0.939	1.008	0.923	0.0285911
I1J534	Plant intracellular Ras-group-related LRR protein 3(predicted) OS=Glycine max OX=3847 GN=100797180 PE=4 SV=1	100797180	50.958	11.9	5	5	6	0.916	0.844	1.051	0.983	1.141	1.055	1.131	0.179565
K7K770	PWWP domain-containing protein OS=Glycine max OX=3847 GN=100813734 PE=4 SV=1	100813734	111.39	10.7	8	3	9	1.04	1.023	1.001	1.047	0.95	0.976	0.97	0.375914
I1LDG7	Putative transcription factor Trihelix family(predicted) OS=Glycine max OX=3847 GN=100812134 PE=4 SV=1	100812134	50.751	4.3	2	2	2	1.075	1.138	0.92	0.981	0.789	1.165	0.937	0.598651
I1KG56	Coatomer subunit beta OS=Glycine max OX=3847 GN=100802469 PE=4 SV=1	100802469	106.02	35.2	26	4	50	1.387	1.34	1.081	0.82	0.647	0.692	0.567	0.00573204
A0A0R0IYW1	Peptidase A1 domain-containing protein OS=Glycine max OX=3847 GN=100805846 PE=3 SV=1	100805846	51.808	13.6	5	2	6	2.212	0.412	0.589	0.671	0.916	1.235	0.878	0.841278
I1JUD7	TPT domain-containing protein OS=Glycine max OX=3847 GN=100809504 PE=4 SV=1	100809504	38.648	3.2	1	1	1	0.891	0.955	0.882	1.156	1.03	1.144	1.221	0.0111393
A0A0R4J4X0	PMR5N domain-containing protein OS=Glycine max OX=3847 GN=100813837 PE=4 SV=1	100813837	42.676	16	5	5	6	0.927	0.94	0.933	1.054	1.122	1.116	1.176	0.00137965
A0A0R0HCJ5	Pyruvate kinase OS=Glycine max OX=3847 GN=GLYMA_12G072800 PE=3 SV=1	GLYMA_12G072800	59.789	4.5	2	1	2	0.582	0.486	1.209	1.141	1.478	1.153	1.657	0.117513
K7LFD7	ATP synthase E chain(predicted) OS=Glycine max OX=3847 GN=GLYMA_09G222500 PE=4 SV=1	GLYMA_09G222500	5.6555	34	1	1	2	1.122	0.914	1.027	0.866	1.088	1.029	0.974	0.776371
I1K2Z5	Stress up-regulated Nod 19(predicted) OS=Glycine max OX=3847 GN=100785991 PE=4 SV=1	100785991	48.165	10	4	2	4	0.271	0.296	1.242	1.51	1.442	1.308	2.355	0.0869794
I1M658	Transmembrane 9 superfamily member OS=Glycine max OX=3847 GN=100804414 PE=3 SV=1	100804414	75.122	3.9	3	3	4	1.059	0.797	0.638	0.874	1.308	0.901	1.236	0.331309
A0A0R0LIM7	UPF0183 protein isoform A(predicted) OS=Glycine max OX=3847 GN=100781434 PE=4 SV=1	100781434	44.92	10.2	3	3	3	0.984	0.936	0.971	1.012	1.11	1.035	1.092	0.0504217
I1M2T3	Secologanin synthase(predicted) OS=Glycine max OX=3847 GN=100782454 PE=3 SV=1	100782454	61.643	6.9	3	1	3
A0A0R0FY50	DUF538 family protein(predicted) OS=Glycine max OX=3847 GN=GLYMA_16G151600 PE=4 SV=1	GLYMA_16G151600	14.446	7.1	1	1	3	0.874	0.742	1.155	1.104	0.99	1.205	1.191	0.253399
A0A0R0K2N5	NTP_transferase domain-containing protein OS=Glycine max OX=3847 GN=100783346 PE=4 SV=1	100783346	49.315	22.4	8	2	10	0.877	0.935	1.039	0.973	1.235	0.982	1.119	0.304813
A0A0R0EBE6	Carboxypeptidase OS=Glycine max OX=3847 GN=GLYMA_U001900 PE=3 SV=1	GLYMA_U001900	33.078	7.4	2	1	3	0.832	0.887	0.953	1.029	1.164	1.188	1.265	0.0169442
I1KJ00	LEAF RUST 10 DISEASE-RESISTANCE LOCUS RECEPTOR-LIKE PROTEIN KINASE-like 1.2(predicted) OS=Glycine max OX=3847 GN=GLYMA_07G096000 PE=4 SV=1	GLYMA_07G096000	28.199	12.9	3	3	4	0.96	1.073	1.012	1.014	1.034	0.975	0.993	0.866963
I1M0C3	Mediator of RNA polymerase II transcription subunit 16 isoform A(predicted) OS=Glycine max OX=3847 GN=100793949 PE=4 SV=2	100793949	134.97	3.4	4	1	4	1.029	0.92	0.888	0.982	1.172	1.052	1.13	0.148185
K7KK20	DUF676 domain-containing protein OS=Glycine max OX=3847 GN=100792868 PE=4 SV=1	100792868	47.304	2.4	1	1	1
I1KXW8	Reticulon-like protein OS=Glycine max OX=3847 GN=100801782 PE=4 SV=1	100801782	27.059	15.6	3	2	3	0.844	0.726	1.056	1.186	0.905	1.36	1.314	0.168968
I1LCQ6	CTLH domain-containing protein(predicted) OS=Glycine max OX=3847 GN=100791948 PE=4 SV=1	100791948	15.344	10.1	1	1	1	0.719	0.825	0.96	1.207	1.058	1.299	1.423	0.0256744
I1MLM5	Kelch repeat-containing protein(predicted) OS=Glycine max OX=3847 GN=100779467 PE=4 SV=1	100779467	49.034	3.9	2	2	2	1.028	0.901	0.992	1	1.235	0.885	1.068	0.610943
K7KZZ3	DUF674 family protein(predicted) OS=Glycine max OX=3847 GN=GLYMA_07G063000 PE=4 SV=1	GLYMA_07G063000	26.975	3.8	1	1	1
K7KI56	GH10 domain-containing protein OS=Glycine max OX=3847 GN=100801147 PE=4 SV=1	100801147	82.681	12.6	7	1	8	0.931	0.938	0.885	1.078	1.285	0.922	1.193	0.161414
I1JDP3	TAF domain-containing protein OS=Glycine max OX=3847 GN=100783444 PE=4 SV=1	100783444	60.506	4.4	2	2	2	1.118	0.932	1.052	0.952	0.986	1.014	0.952	0.451744
K7MQ32	BZIP domain-containing protein OS=Glycine max OX=3847 GN=100790732 PE=4 SV=1	100790732	40.97	7.1	3	2	3	1.117	1.225	0.939	0.846	1.017	0.898	0.842	0.148719
A0A0R0J877	Histidine phosphatase superfamily(predicted) OS=Glycine max OX=3847 GN=100811704 PE=4 SV=1	100811704	26.723	8.9	3	3	5	1.048	0.816	0.995	0.971	1.079	1.153	1.12	0.269414
A0A0R0KAT4	Beta-galactosidase OS=Glycine max OX=3847 GN=100815037 PE=3 SV=1	100815037	93.95	11	7	6	9	1.008	0.897	0.986	0.995	1.003	1.131	1.082	0.224242
I1L594	Protein kinase domain-containing protein OS=Glycine max OX=3847 GN=100820300 PE=3 SV=1	100820300	47.411	9.2	4	3	4
A0A0R0FJU9	Zinc finger CCCH domain-containing protein 64 isoform A(predicted) OS=Glycine max OX=3847 GN=100809090 PE=4 SV=1	100809090	60.257	8.9	3	2	3	1.03	0.757	0.906	0.899	1.425	1.011	1.238	0.286765
I1MD12	SurE domain-containing protein OS=Glycine max OX=3847 GN=100790833 PE=4 SV=1	100790833	34.053	14.8	4	3	4	1.022	0.842	0.976	0.949	1.225	1.126	1.162	0.195027
K7N5G0	Transmembrane protein 120-like isoform C(predicted) OS=Glycine max OX=3847 GN=100813451 PE=4 SV=1	100813451	34.928	7.6	2	2	2	1.06	1.178	1	0.96	0.946	0.907	0.869	0.0526624
A0A0R0KZD9	PEROXIDASE_4 domain-containing protein OS=Glycine max OX=3847 GN=GLYMA_02G079800 PE=3 SV=1	GLYMA_02G079800	19.597	19.9	2	1	5	1.124	0.374	0.718	0.781	1.638	1.382	1.715	0.205511
I1LS61	PPM-type phosphatase domain-containing protein OS=Glycine max OX=3847 GN=100819846 PE=4 SV=1	100819846	31.172	21.4	5	2	5	0.8	0.742	1.09	1.185	1.086	1.16	1.304	0.081908
I1KTG6	Pectinesterase OS=Glycine max OX=3847 GN=100801231 PE=3 SV=1	100801231	60.021	5.6	3	1	4	1.023	1.085	1.062	0.995	0.882	1.015	0.912	0.118582
K7KID3	PPM-type phosphatase domain-containing protein OS=Glycine max OX=3847 GN=GLYMA_04G060300 PE=3 SV=1	GLYMA_04G060300	21.178	26.9	3	2	3
I1K5D9	Mitogen-activated protein kinase OS=Glycine max OX=3847 GN=100780831 PE=4 SV=1	100780831	67.266	24.4	10	1	13	0.916	1.055	0.817	1.022	1.09	1.15	1.17	0.118614
I1M8B3	Pentatricopeptide repeat-containing protein(predicted) OS=Glycine max OX=3847 GN=100801933 PE=4 SV=1	100801933	78.629	9.4	6	1	8	1.191	1.301	0.979	0.977	0.726	0.885	0.746	0.0721839
A0A0R0HAR3	External alternative NAD(P)H-ubiquinone oxidoreductase B1, mitochondrial isoform A(predicted) OS=Glycine max OX=3847 GN=100793566 PE=4 SV=1	100793566	64.317	24.3	11	9	12	0.989	0.891	1.031	1.062	1.006	1.09	1.085	0.169345
I1LZE0	Homeodomain-like(predicted) OS=Glycine max OX=3847 GN=100816661 PE=4 SV=1	100816661	54.024	2.6	1	1	1	1.005	1.552	0.975	0.988	0.791	0.746	0.715	0.138127
A0A0R0JWQ5	Polygalacturonase(predicted) OS=Glycine max OX=3847 GN=GLYMA_05G005800 PE=3 SV=1	GLYMA_05G005800	46.994	2.7	1	1	1	0.711	0.709	1.357	1.241	1.082	0.968	1.185	0.400318
I1MV14	Peroxisome biogenesis protein 19-2 isoform B(predicted) OS=Glycine max OX=3847 GN=GLYMA_17G141800 PE=4 SV=1	GLYMA_17G141800	25.77	18.3	4	2	4	0.808	1.062	1.138	0.963	0.944	1.15	1.016	0.86118
K7K7V7	Pterin-binding domain-containing protein OS=Glycine max OX=3847 GN=100808899 PE=4 SV=1	100808899	57.41	6.7	3	3	3	0.977	1.026	1.016	1.046	0.973	1.019	1.006	0.826754
I1LG10	Chalcone synthase(predicted) OS=Glycine max OX=3847 GN=GLYMA_11G011500 PE=3 SV=1	GLYMA_11G011500	42.885	26.2	7	2	16	1.034	1.076	0.885	0.996	1.248	0.854	1.034	0.85117
I1K2E4	ADP-ribosylation factor-like protein 8A(predicted) OS=Glycine max OX=3847 GN=GLYMA_05G105800 PE=3 SV=1	GLYMA_05G105800	20.534	47.3	7	2	10	0.767	0.881	1.084	0.989	1.349	0.97	1.211	0.265568
K7KZF3	Fe2OG dioxygenase domain-containing protein OS=Glycine max OX=3847 GN=100784444 PE=3 SV=1	100784444	35.902	9.9	3	3	3	1.204	1.04	1.006	1.014	0.805	0.994	0.866	0.186926
I1MYR9	Large subunit ribosomal protein L23(predicted) OS=Glycine max OX=3847 GN=100800404 PE=4 SV=1	100800404	20.037	25	3	3	3	1.18	1.081	0.905	1.081	0.999	0.964	0.961	0.70622
I1MFJ1	Aspartic proteinase A1 isoform A(predicted) OS=Glycine max OX=3847 GN=100801598 PE=3 SV=1	100801598	55.241	5.9	3	1	3	1.151	1.083	1.001	0.906	0.921	0.993	0.872	0.0504267
I1MWP1	KOW domain-containing protein OS=Glycine max OX=3847 GN=100499816 PE=3 SV=1	100499816	17.546	10.7	2	2	2	1.203	1.045	0.82	0.896	1.136	0.934	0.967	0.849909
C6TKE3	CS domain-containing protein OS=Glycine max OX=3847 GN=100813799 PE=2 SV=1	100813799	34.478	22.6	6	2	7	0.824	1.141	0.843	0.937	1.342	1	1.168	0.369745
I1NDJ5	Macro domain-containing protein OS=Glycine max OX=3847 GN=100810592 PE=4 SV=2	100810592	62.516	12.7	6	5	7	0.981	1.01	1.077	1.014	0.84	1.092	0.96	0.609734
I1MNH9	BZIP domain-containing protein OS=Glycine max OX=3847 GN=778191 PE=4 SV=1	778191	35.558	3.9	2	2	2	1.091	1.098	0.96	0.875	0.939	1.091	0.923	0.349155
K7M1E8	Putative pre-mRNA-splicing factor ATP-dependent RNA helicase DEAH9 isoform A(predicted) OS=Glycine max OX=3847 GN=GLYMA_13G232900 PE=4 SV=1	GLYMA_13G232900	74.772	1.4	1	1	1	1.574	1.444	0.966	0.736	0.625	0.706	0.519	0.0157877
I1LWV7	UDP-arabinopyranose mutase 1(predicted) OS=Glycine max OX=3847 GN=100778357 PE=4 SV=1	100778357	40.496	37.3	14	3	28	1.154	0.971	0.96	0.932	1.033	0.998	0.96	0.603039
C6T4M1	zinc finger Ran-binding domain-containing protein 2(predicted) OS=Glycine max OX=3847 GN=100527535 PE=2 SV=1	100527535	15.849	32.2	4	2	6	1.117	1.463	0.682	0.832	1.146	0.784	0.847	0.626088
C6T5C6	AAI domain-containing protein OS=Glycine max OX=3847 GN=100527767 PE=2 SV=1	100527767	13.168	24.4	3	3	5	0.952	0.973	1.091	0.993	1.108	0.97	1.018	0.772915
I1LDV5	Valine--tRNA ligase, mitochondrial 1 isoform B(predicted) OS=Glycine max OX=3847 GN=100798111 PE=3 SV=1	100798111	120.3	24.6	23	23	42	1.166	1.21	1.118	0.976	0.748	0.839	0.734	0.0171935
I1JMC0	Uric acid degradation bifunctional protein TTL isoform B(predicted) OS=Glycine max OX=3847 GN=100805930 PE=4 SV=1	100805930	36.264	21.1	4	2	4	1.085	0.852	0.946	1.108	0.999	1.067	1.101	0.259264
A0A0R0JQN8	Protein NBR1-like isoform B(predicted) OS=Glycine max OX=3847 GN=100778692 PE=4 SV=1	100778692	90.769	5.1	3	3	3	1.021	1.008	1.017	1.032	1.06	0.91	0.986	0.741038
I1MDN0	Thioredoxin domain-containing protein OS=Glycine max OX=3847 GN=100499960 PE=4 SV=1	100499960	16.024	19.9	4	4	6	0.999	1	1.008	1.027	0.984	1.006	1.003	0.814455
I1JY67	PCI domain-containing protein OS=Glycine max OX=3847 GN=100793755 PE=4 SV=1	100793755	50.789	13.1	6	1	11	1.147	1.039	1.03	0.988	0.921	0.93	0.883	0.0387537
I1KQV7	Heat shock 70 kDa protein, mitochondrial(predicted) OS=Glycine max OX=3847 GN=100811003 PE=3 SV=2	100811003	72.553	31.6	23	2	49	1.092	1.025	1.002	0.987	0.886	1.068	0.943	0.36639
I1LIH7	zf-CHCC domain-containing protein OS=Glycine max OX=3847 GN=GLYMA_11G091800 PE=4 SV=1	GLYMA_11G091800	11.752	28.6	1	1	1
I1MRY1	t-SNARE coiled-coil homology domain-containing protein OS=Glycine max OX=3847 GN=100795077 PE=4 SV=1	100795077	26.979	22.7	5	5	9	0.865	1.049	1.013	1.024	1.154	1.071	1.11	0.196253
I1MH27	DNA-directed RNA polymerase I subunit rpa49(predicted) OS=Glycine max OX=3847 GN=100812427 PE=4 SV=1	100812427	47.413	10.9	4	4	5	1.082	1.058	0.989	0.936	1.195	0.84	0.95	0.59475
I1L6N5	Malic enzyme OS=Glycine max OX=3847 GN=100775394 PE=3 SV=1	100775394	66.336	9.5	5	1	6	1.095	0.947	1.047	1.087	0.876	1.012	0.963	0.631262
I1K108	Methyltransferase OS=Glycine max OX=3847 GN=100810763 PE=3 SV=1	100810763	69.187	19.7	10	3	11	1.192	1.187	0.914	0.918	0.952	0.883	0.836	0.129899
C6TER4	NmrA domain-containing protein OS=Glycine max OX=3847 GN=100786578 PE=2 SV=1	100786578	34.921	30.1	10	10	22	1.007	0.996	1.011	1.011	0.984	0.99	0.99	0.356953
A0A0R0ICH7	KH domain-containing protein isoform H(predicted) OS=Glycine max OX=3847 GN=100787863 PE=4 SV=1	100787863	54.794	34.9	14	3	23	1.115	0.967	0.989	0.89	1.178	0.951	0.983	0.825992
[truncated: 6,688 more rows]
